# Supplementary material for: Gut microbiota aggravates neutrophil extracellular traps-induced pancreatic injury in hypertriglyceridemic pancreatitis
Source: Nat Commun. 2023 Oct 4;14:6179. doi: 10.1038/s41467-023-41950-y (PMC10550972; doi:10.1038/s41467-023-41950-y)
Supplement: Supplementary file 4 — Source Data [file 41467_2023_41950_MOESM4_ESM.xlsx]

## Sheet: figure 1
figure 1 data
figure 1b	simpson				figure 1c	NMDS1 "NMDS2"		figure 1d	Taxonomy	HTG1	HTG2	HTG3	HTG4	HTG5	HTG6	HTG7	HTG8	HTGP1	HTGP2	HTGP3	HTGP4	HTGP5	HTGP6	HTGP7	HTGP8	HTGP9	HTGP10	HTGP11	HTGP12	HTGP13	HTGP14	HTGP15	HTGP16	HTGP17	HTGP18	HTGP19	HTGP20	HTGP21	HTGP22	HTGP23	HTGP24	HTGP25	HC1	HC2	HC3	HC4	HC5	HC6	HC7
	HC	HTG	HTGP			HTG1 -0.727660553732048 -0.103283534287218		genus level	k__Bacteria;p__Proteobacteria;c__Gammaproteobacteria;o__Enterobacterales;f__Enterobacteriaceae;g__Escherichia-Shigella;	0.149394	0.523137	0.130414	0.0175937	0.134572	0.0148924	0.0209292	0.43531	0.0980692	0.0139998	0.0124495	0.0163018	0.0462745	0.0418585	0.0767171	0.250329	0.491567	0.0331439	0.20645	0.0376539	0.0675092	0.076905	0.0165367	0.0517006	0.308701	0.147068	0.720145	0.0268251	0.046439	0.0303486	0.0514188	0.101663	0.576811	0.0524758	0.0584422	0.0186742	0.0245232	0.0199897	0.0355868	0.00420464
	0.955	0.839	0.895			HTG2 -0.6207000983876 -0.104273422144645			k__Bacteria;p__Firmicutes;c__Bacilli;o__Lactobacillales;f__Enterococcaceae;g__Enterococcus;	0.00533214	0.00674152	0.0234661	0.0112045	0.00707037	0.00725829	0.00528516	0.00552006	0.00465094	0.330264	0.00556704	0.329184	0.106478	0.62278	0.014728	0.0869586	0.189209	0.0191205	0.0261439	0.0820492	0.0158555	0.0193554	0.00357042	0.0557878	0.0170535	0.040637	0.0614253	0.708282	0.0200132	0.137673	0.0439256	0.0392277	0.0225265	0.0171709	0.0143287	0.0515597	0.0311237	0.0194964	0.00110401	0.00281875
	0.897	0.721	0.886			HTG3 0.112857615553718 -0.100588752670806			k__Bacteria;p__Firmicutes;c__Clostridia;o__Lachnospirales;f__Lachnospiraceae;g__Agathobacter;	0.00162078	0.0020436	0.00840928	0.00580194	0.00911397	0.0155501	0.0340599	0.00732876	0.00366438	0.00232547	0.00206709	0.00199662	0.00216104	0.00122146	0.0081509	0.00119797	0.00251339	0.00216104	0.00667105	0.00462745	0.011416	0.00653011	0.0204829	0.00483886	0.00420464	0.00270131	0.00307714	0.00270131	0.00645964	0.00408719	0.0142347	0.0038523	0.0065536	0.0227614	0.0299258	0.0351874	0.0113455	0.0115569	0.0167011	0.19837
	0.869	0.954	0.846			HTG4 -0.134705846565126 0.0602500623316892			k__Bacteria;p__Firmicutes;c__Clostridia;o__Oscillospirales;f__Ruminococcaceae;g__Faecalibacterium;	0.0122381	0.00970121	0.0935826	0.302076	0.0174763	0.265879	0.241473	0.141314	0.0245936	0.0216809	0.045335	0.0105938	0.0176877	0.00707037	0.00808043	0.0103589	0.0160434	0.0104764	0.0636334	0.0998074	0.0528281	0.131307	0.0248285	0.0189561	0.0216104	0.00786902	0.00603683	0.0113455	0.0389458	0.0184863	0.0646904	0.0273184	0.0269191	0.203185	0.3437	0.494034	0.318825	0.0430095	0.139199	0.0727004
	0.934	0.932	0.775			HTG5 -0.523577337681126 0.0278396495581162			k__Bacteria;p__Verrucomicrobiota;c__Verrucomicrobiae;o__Verrucomicrobiales;f__Akkermansiaceae;g__Akkermansia;	0.00063422	0.00490933	0.000986564	0.00176172	0.00822137	0.00162078	0.00159729	0.00183219	0.00190266	0.00063422	0.264822	0.00582543	0.000563751	0.00716433	0.00063422	0.000446303	0.0040637	0.212698	0.00159729	0.00143287	0.00103354	0.00162078	0.00516772	0.24852	0.00256037	0.474067	0.00140938	0.00260735	0.144179	0.0224326	0.00448652	0.00321808	0.00220802	0.00549657	0.00312412	0.00178521	0.00232547	0.216997	0.00199662	2.34896e-05
	0.924	0.922	0.906			HTG6 -0.352062253560049 0.0964161137658125			k__Bacteria;p__Bacteroidota;c__Bacteroidia;o__Bacteroidales;f__Bacteroidaceae;g__Bacteroides;	0.00890257	0.0605093	0.0976463	0.1738	0.00735225	0.170723	0.165837	0.0279996	0.0733346	0.0488819	0.0401907	0.0155736	0.0160904	0.0116509	0.0200132	0.0124495	0.0278587	0.0480598	0.0607911	0.0638448	0.0307244	0.0320163	0.205722	0.0657944	0.0431739	0.0252044	0.0313351	0.0435967	0.0865358	0.339378	0.16936	0.0879451	0.0596636	0.0653011	0.0554355	0.00340599	0.0310298	0.0692474	0.0377713	0.0146575
	0.916	0.949	0.596			HTG7 -0.172221062485202 0.00970688704411397			k__Bacteria;p__Actinobacteriota;c__Coriobacteriia;o__Coriobacteriales;f__Coriobacteriaceae;g__Collinsella;	0.000751668	0.000516772	0.00169125	0.00800996	0.0800056	0.00460397	0.0148219	0.002255	0.00202011	0.000728178	0.000728178	0.00246641	0.00230198	0.000493282	0.0298318	0.00237245	0.00197313	0.00394626	0.00709386	0.0134126	0.000939585	0.0047449	0.0126139	0.0251104	0.00920793	0.000516772	0.00173823	0.00232547	0.0112985	0.00425162	0.00963074	0.002255	0.000728178	0.00765762	0.00155031	0.00721131	0.00413417	0.00286573	0.00514423	0.017993
	0.922	0.958	0.844			HTG8 -0.284094480237005 0.132722040866086			k__Bacteria;p__Proteobacteria;c__Gammaproteobacteria;o__Enterobacterales;f__Enterobacteriaceae;g__Klebsiella;	0.00458048	0.00422813	0.103472	0.00256037	0.0122381	0.0038523	0.00227849	0.0192615	0.00382881	0.00162078	0.0013624	0.0176172	0.0159495	0.0129663	0.114841	0.15879	0.0107113	0.276214	0.0166072	0.038523	0.388072	0.014775	0.000845626	0.00415766	0.00544959	0.00326506	0.0177112	0.0138119	0.00335902	0.0167481	0.00725829	0.346683	0.014728	0.00505027	0.00462745	0.00749319	0.00765762	0.0052147	0.00408719	0.00340599
	0.923	0.821	0.893			HTGP1 -0.352872793180456 -0.133916580015092			k__Bacteria;p__Fusobacteriota;c__Fusobacteriia;o__Fusobacteriales;f__Fusobacteriaceae;g__Fusobacterium;	0.000352344	0.0061073	0.000916095	0.000704689	0.0962839	0.000751668	0.00124495	0.000469792	0.002255	0.00699991	0.00063422	0.00467443	0.0233957	0.00220802	0.360707	0.00239594	0.00305365	0.00300667	0.00899652	0.00833881	0.0341069	0.0118857	0.00126844	0.0036174	0.0138589	0.000164427	0.0210467	0.00058724	0.000775157	0.000798647	0.00420464	0.00110401	0.00368787	0.00284224	0.000493282	0	2.34896e-05	0	7.04689e-05	0
	0.912		0.723			HTGP2 -0.51452218512843 -0.417913570762288			k__Bacteria;p__Proteobacteria;c__Gammaproteobacteria;o__Enterobacterales;f__Enterobacteriaceae;g__Citrobacter;	0.0132951	0.00488584	0.0684487	0.0018087	0.00312412	0.00234896	0.00155031	0.00171474	0.00906699	0.00133891	0.00105703	0.341633	0.00364089	0.00415766	0.00432209	0.0729118	0.00314761	0.0146105	0.00469792	0.00754017	0.027201	0.00392277	9.39585e-05	0.010218	0.000328855	0.000211407	0.000305365	0.00234896	0.000258386	0.00340599	0.000657709	0.00117448	0.00749319	0.000540261	0.00108052	0.000305365	0.000211407	0.000234896	0.0247346	0.00061073
	0.921		0.859			HTGP3 -0.339502414135531 -0.34281611471658			k__Bacteria;p__Actinobacteriota;c__Actinobacteria;o__Bifidobacteriales;f__Bifidobacteriaceae;g__Bifidobacterium;	0.2986	0.0117448	0.00869116	0.011322	0.0052147	0.041788	0.0500094	0.00674152	0.172085	0.012332	0.0840459	0.00159729	0.00281875	0.000869116	0.00202011	0.0496101	0.00197313	0.00232547	0.00591938	0.0295734	0.0186273	0.0088321	0.0063422	0.00467443	0.00422813	0.00124495	0.00108052	0.00434558	0.0183454	0.00300667	0.0340599	0.0944752	0.00387579	0.0382411	0.0206944	0.0110166	0.00838579	0.00241943	0.01703	0.013483
	0.947		0.934			HTGP4 0.118832144829513 -0.594792238646388			k__Bacteria;p__Firmicutes;c__Bacilli;o__Erysipelotrichales;f__Erysipelotrichaceae;g__[Clostridium]_innocuum_group;	0.00631871	0.00984215	0.0121911	0.011416	0.00993611	0.0109931	0.010171	0.00862069	0.00716433	0.0381706	0.274476	0.00143287	0.0042986	0.000446303	0.00110401	0.00389928	0.000540261	0.00131542	0.00241943	0.0013624	0.000822137	0.00176172	0	0.00295969	0.00483886	0.00122146	0.00279526	0.00274829	0.00206709	0.00906699	0.0110401	0.00169125	0.00140938	0.00335902	0.00115099	0.00110401	0.00101005	0.000704689	0	0
	0.866		0.972			HTGP5 0.0650278361029325 -0.587363484895544			k__Bacteria;p__Firmicutes;c__Negativicutes;o__Veillonellales-Selenomonadales;f__Veillonellaceae;g__Megasphaera;	0.250023	0.00819788	0.0442779	0.00671803	0.0130602	0.00739923	0.00751668	0.00775157	0.259772	0.00735225	0.00540261	0.000399323	9.39585e-05	0.000140938	0.000211407	0.000234896	0.000211407	0.000422813	0.000258386	0.000305365	0.000375834	0.00443954	4.69792e-05	0.00131542	4.69792e-05	4.69792e-05	9.39585e-05	4.69792e-05	2.34896e-05	0.000704689	0.000164427	0.000164427	0.000234896	0.00063422	0.000117448	0.000234896	7.04689e-05	7.04689e-05	0.00382881	9.39585e-05
	0.941		0.843			HTGP6 -0.246988980242167 -0.316250766840593			k__Bacteria;p__Firmicutes;c__Negativicutes;o__Veillonellales-Selenomonadales;f__Veillonellaceae;g__Dialister;	0.00519121	0.000469792	0.000775157	0.000939585	0.000798647	0.000563751	0.000728178	0.00530865	0.00864418	0.000939585	0.000469792	0.000916095	0.000845626	0.000469792	0.00063422	0.00061073	0.000916095	0.000493282	0.000892605	0.00185568	0.005661	0.0228789	0.00194964	0.00251339	0.00220802	0.0020436	0.000892605	0.00281875	0.00237245	0.00251339	0.0031711	0.00300667	0.00359391	0.00561402	0.158179	0.000681199	0.0303016	0.000869116	0.240134	0.0029362
	0.956		0.97			HTGP7 0.0403291163701457 -0.418302257596369			k__Bacteria;p__Firmicutes;c__Clostridia;o__Lachnospirales;f__Lachnospiraceae;g__Blautia;	0.0261674	0.00906699	0.03056	0.0649488	0.232547	0.0391102	0.0604858	0.0247111	0.0447007	0.0226205	0.0104294	0.0143522	0.0156911	0.00622475	0.0228319	0.00993611	0.0295499	0.0127314	0.0302076	0.0406605	0.014634	0.02605	0.0144931	0.0473786	0.0291271	0.0188387	0.00981866	0.0126139	0.121653	0.0243822	0.0766936	0.0197313	0.0127784	0.040684	0.0154327	0.064385	0.0342244	0.0596636	0.0125435	0.114864
	0.936		0.919			HTGP8 -0.267298313339864 -0.732537410683087			k__Bacteria;p__Firmicutes;c__Clostridia;o__Oscillospirales;f__Ruminococcaceae;g__Fournierella;	0	0	0	0	0	0	0	0	0	0	0	0.00251339	0.214977	0.00119797	0.00173823	0.00213756	0.00232547	0.0024899	0.0181105	0.00439256	0.00324157	0.00399323	2.34896e-05	0	0.00641267	2.34896e-05	0	7.04689e-05	0	0	0.00378183	0	0	2.34896e-05	7.04689e-05	4.69792e-05	0.000164427	0.000117448	0.000164427	0
			0.879			HTGP9 -0.103754759054695 -0.103496987847926			k__Bacteria;p__Firmicutes;c__Clostridia;o__Peptostreptococcales-Tissierellales;f__Peptostreptococcaceae;g__Romboutsia;	0.00692944	0.00375834	0.0274594	0.00714084	0.0052147	0.0165837	0.0231138	0.0174058	0.0161609	0.00382881	0.00321808	0.00246641	0.002255	0.00192615	0.0128488	0.00584891	0.015879	0.00173823	0.00974819	0.00930189	0.00373485	0.00667105	0.000939585	0.0116039	0.0116743	0.00923142	0.00739923	0.00843277	0.160434	0.0107113	0.0373015	0.0149629	0.0108992	0.0325801	0.0147515	0.00211407	0.0117213	0.00211407	0.00166776	0.00133891
			0.979			HTGP10 0.0101712536707809 -0.325183567016736			k__Bacteria;p__Bacteroidota;c__Bacteroidia;o__Bacteroidales;f__Tannerellaceae;g__Parabacteroides;	0.000234896	0.00427511	0.0112985	0.0154092	0.000681199	0.0124965	0.00876163	0.00326506	0.00411068	0.00211407	0.00455699	0.010124	0.159753	0.00460397	0.00930189	0.00739923	0.0117213	0.0108992	0.0113455	0.0115569	0.00902001	0.0186977	0.0159729	0.00732876	0.0227145	0.00122146	0.00164427	0.00237245	0.0142582	0.0070234	0.0137414	0.00216104	0.00155031	0.00460397	0.00185568	0.00061073	0.00162078	0.00105703	0.00570798	0.00166776
			0.739			HTGP11 0.706933758952352 -0.0623628065878352			k__Bacteria;p__Bacteroidota;c__Bacteroidia;o__Bacteroidales;f__Prevotellaceae;g__Prevotella;	4.69792e-05	0.000187917	0.00150334	0.00147985	0.000187917	0.00176172	0.00176172	0.00493282	0.00187917	0.00216104	0.000375834	7.04689e-05	0.000305365	9.39585e-05	0.00159729	0.000117448	0.000939585	0.000469792	0.000375834	0.000305365	0.000258386	0.000657709	0.00415766	0.00145636	0.00140938	0.000446303	0.000681199	0.00152683	0.0341069	0.00192615	0.00119797	0.00063422	0.000845626	0.0020436	0.00239594	0.000281875	0.00314761	0.00126844	0.0732406	0.00101005
			0.479			HTGP12 0.947770643339998 -0.210433052891246			k__Bacteria;p__Proteobacteria;c__Gammaproteobacteria;o__Burkholderiales;f__Neisseriaceae;g__Neisseria;	0.00061073	0.00138589	0.00206709	0.000986564	0.00105703	0.000822137	0.00103354	0.000939585	0.000986564	0.136357	0.00063422	0	0	0	0	0	0	0	0	0	0	0	9.39585e-05	0	0	0	0	0.000281875	0.000117448	4.69792e-05	4.69792e-05	7.04689e-05	9.39585e-05	9.39585e-05	4.69792e-05	0	0	0	0	0
			0.497			HTGP13 0.161203492571976 -0.371277397131728			k__Bacteria;p__Actinobacteriota;c__Actinobacteria;o__Micrococcales;f__Micrococcaceae;g__Rothia;	0.000328855	0.000258386	0.00110401	0.000775157	0.000446303	0.00105703	0.000681199	0.000352344	0.000469792	0.00615428	0.0120267	0.00389928	0.00455699	0.133773	0.00232547	0.0268486	0.00319459	0.00194964	0.00373485	0.00575496	0.00281875	0.00328855	0.000211407	0.00110401	0.000681199	0.00500329	9.39585e-05	0.00267782	0.000446303	7.04689e-05	0.000328855	0.00110401	0.000234896	0.000446303	9.39585e-05	0.000328855	0.000845626	0.000469792	0.000117448	0
			0.945			HTGP14 0.166056792493075 -0.184491770369031			k__Bacteria;p__Firmicutes;c__Clostridia;o__Oscillospirales;f__Ruminococcaceae;g__Subdoligranulum;	0.002255	0.00218453	0.0146105	0.0369727	0.00528516	0.0340365	0.0134596	0.0152683	0.00321808	0.00253688	0.00932538	0.00667105	0.0074697	0.00439256	0.00537912	0.0047449	0.00934887	0.132904	0.0205299	0.0628112	0.0124025	0.0398384	0.0015738	0.00345297	0.00349995	0.00476839	0.00159729	0.00303016	0.0111576	0.0206239	0.0166306	0.00960725	0.00472141	0.0297144	0.0321103	0.0307009	0.0913746	0.0295969	0.0270131	0.0387579
			0.915			HTGP15 2.67859432532183 -0.266531910424781			k__Bacteria;p__Firmicutes;c__Clostridia;o__Lachnospirales;f__Lachnospiraceae;g__Roseburia;	0.00451001	0.00260735	0.00772808	0.00469792	0.0045335	0.0625059	0.00662407	0.00638918	0.0178286	0.0036174	0.00354693	0.00577845	0.00575496	0.00152683	0.00253688	0.0024899	0.00925491	0.00246641	0.00988913	0.00462745	0.00986564	0.033825	0.00418115	0.023795	0.0142817	0.00375834	0.0040637	0.0054261	0.0202481	0.00857371	0.0162548	0.00674152	0.00902001	0.118505	0.0162783	0.00422813	0.00500329	0.00721131	0.010124	0.0101945
			0.973			HTGP16 0.0541485452547624 -0.48156825170764			k__Bacteria;p__Firmicutes;c__Clostridia;o__Lachnospirales;f__Lachnospiraceae;g__[Ruminococcus]_gnavus_group;	0.0162548	0.00166776	0.00742272	0.00413417	0.00721131	0.00396975	0.013577	0.00328855	0.0199427	0.00307714	0.00178521	0.00629522	0.013577	0.0212581	0.0269661	0.00227849	0.00739923	0.0038523	0.00855022	0.00256037	0.00227849	0.00739923	0.0189326	0.040684	0.113032	0.102603	0.0123555	0.00671803	0.0235601	0.0305835	0.0216339	0.00730527	0.00829184	0.0213286	0.0074697	0.000258386	0	7.04689e-05	2.34896e-05	0.00183219
			0.859			HTGP17 -0.0109372066813722 -0.58889060468944			k__Bacteria;p__Proteobacteria;c__Gammaproteobacteria;o__Burkholderiales;f__Comamonadaceae;g__Comamonas;	0.00061073	0.0872639	0.00150334	0.00143287	0.000963074	0.00145636	0.00166776	0.00124495	0.000869116	0.00108052	0.000681199	0	0	0	0	0	0	0	0.000939585	0.000892605	0.000117448	0.000751668	0.00274829	2.34896e-05	0	0	2.34896e-05	0	0	0.000328855	0.00105703	0.000845626	0.000211407	0.00063422	0	0	0	0	0	0
			0.665			HTGP18 -0.43387065431502 -0.340105930346464			k__Bacteria;p__Proteobacteria;c__Gammaproteobacteria;o__Pasteurellales;f__Pasteurellaceae;g__Haemophilus;	0.000328855	0.000728178	0.00117448	0.000540261	0.000469792	0.0133421	0.000963074	0.000681199	0.000540261	0.086019	0.000469792	0.000375834	0.0157146	0.000375834	0.000305365	0.000211407	0.000493282	0.000516772	0.000939585	0.00143287	0.000704689	0.0166306	0.000516772	0.000211407	0.000822137	0.000187917	0.000187917	0.00103354	0.000305365	0.000399323	0.00324157	0.000657709	0.000446303	0.00420464	0.00138589	0	0	0	0.054355	4.69792e-05
						HTGP19 -0.0646606780400728 -0.617007945861764			k__Bacteria;p__Bacteroidota;c__Bacteroidia;o__Bacteroidales;f__Rikenellaceae;g__Alistipes;	4.69792e-05	0.000869116	0.00230198	0.00371136	0.000328855	0.00197313	0.00378183	0.00227849	0.00190266	0.00058724	0.00232547	0.00749319	0.00709386	0.00166776	0.00777506	0.00213756	0.00373485	0.00793949	0.00493282	0.00963074	0.00394626	0.0315466	0.0443014	0.00563751	0.00244292	0.000986564	0.00298318	0.00105703	0.00324157	0.0076811	0.00349995	0.00159729	0.00162078	0.00688246	0.00162078	0.000939585	0.00324157	0.00131542	0.00223151	0.00547308
						HTGP20 -0.135460962604672 -0.879350895533224			k__Bacteria;p__Firmicutes;c__Clostridia;o__Oscillospirales;f__Oscillospiraceae;g__UCG-002;	0.000234896	0.000422813	0.0011275	0.00190266	0.000493282	0.00173823	0.00394626	0.00145636	0.00058724	0.000469792	0.00324157	0.00420464	0.00448652	0.00227849	0.00359391	0.00288922	0.0109931	0.0027248	0.0168421	0.0776567	0.00554355	0.0336136	0.00176172	0.000375834	0.000469792	0.000164427	0.000140938	0.000305365	0.0074697	0.000352344	0.00535563	0.00495631	0.000328855	0.00669454	0.0027248	0.0108992	0.0252513	0.0563046	0.0132247	0.00873814
						HTGP21 -0.177750752281138 -0.0751850692154966			k__Bacteria;p__Firmicutes;c__Negativicutes;o__Veillonellales-Selenomonadales;f__Veillonellaceae;g__Veillonella;	0.0367847	0.00375834	0.00375834	0.00368787	0.00502678	0.00422813	0.00279526	0.0750023	0.0377713	0.0144931	0.00263084	0.00126844	0.000399323	0.00220802	0.000563751	0.00220802	0.00122146	0.00190266	0.00514423	0.00187917	0.00526167	0.018181	0.000187917	0.0015738	0.000493282	0.00218453	0.000352344	0.000798647	0.00140938	0.00345297	0.00206709	0.00199662	0.00761064	0.00591938	0.00462745	0.000258386	0.000305365	0.000211407	0.00500329	0.000164427
						HTGP22 -0.0372761260309155 -0.395014796432084			k__Bacteria;p__Firmicutes;c__Clostridia;o__Peptostreptococcales-Tissierellales;f__Peptostreptococcaceae;g__Peptoclostridium;	0	0	0	0	0	0	0	0	0	0	0	0.00234896	0.00688246	0.0015738	0.0718313	0.00171474	0.00277177	0.00194964	0.00354693	0.00528516	0.00258386	0.00335902	0	0.000916095	0.0174998	0.000728178	0.00737574	0.000704689	0.00199662	0.00140938	0.00244292	0.00140938	0.00122146	0.00173823	0.00129193	0	0	0	0	0
						HTGP23 0.669522252272766 -0.113914726783615
						HTGP24 0.916676301558178 -0.445433384949725
						HTGP25 0.169219349062555 -0.509462617242888		figure 1e	Taxonomy	HTG1	HTG2	HTG3	HTG4	HTG5	HTG6	HTG7	HTG8	HTGP1	HTGP2	HTGP3	HTGP4	HTGP5	HTGP6	HTGP7	HTGP8	HTGP9	HTGP10	HTGP11	HTGP12	HTGP13	HTGP14	HTGP15	HTGP16	HTGP17	HTGP18	HTGP19	HTGP20	HTGP21	HTGP22	HTGP23	HTGP24	HTGP25	HC1	HC2	HC3	HC4	HC5	HC6	HC7
						HC1 0.0598309593665235 -0.204090066075319		species level	Escherichia_coli	0.148736	0.519661	0.129146	0.0167951	0.126539	0.0142112	0.0202715	0.404327	0.0965423	0.0135535	0.0123086	0.0162078	0.0460866	0.0416236	0.0765762	0.249906	0.489852	0.0330969	0.205886	0.0375129	0.0673682	0.0766701	0.0164192	0.0515127	0.307597	0.146693	0.718031	0.0267312	0.046345	0.0302076	0.0512543	0.101264	0.575331	0.0521939	0.0582308	0.0186508	0.0243822	0.0199192	0.0353284	0.00420464
						HC2 0.0105489566799309 -0.0806289217304995			Enterococcus_faecium	0.00133891	0.00183219	0.0171709	0.00613079	0.0020436	0.00223151	0.00169125	0.00143287	0.00122146	0.050949	0.00190266	0.326835	0.0156911	0.618998	0.0131307	0.0851029	0.187799	0.0165602	0.0175467	0.0773513	0.01353	0.0172414	0.00357042	0.0556939	0.0124495	0.0392746	0.0613784	0.708095	0.0199427	0.135864	0.0412478	0.0388988	0.0212581	0.0169125	0.012332	0.0505731	0.0309828	0.0194259	0.000845626	0.0024899
						HC3 0.539696787419816 0.651398303640103			Akkermansia_muciniphila	0.00063422	0.00483886	0.000939585	0.00138589	0.00808043	0.00150334	0.00155031	0.0018087	0.00187917	0.00063422	0.261087	0.00582543	0.000563751	0.00716433	0.00063422	0.000446303	0.0040637	0.212581	0.00159729	0.00143287	0.00103354	0.00162078	0.00516772	0.248426	0.00256037	0.47388	0.00140938	0.00260735	0.144109	0.0222212	0.00448652	0.00321808	0.00220802	0.00549657	0.00312412	0.00178521	0.00232547	0.216927	0.00199662	2.34896e-05
						HC4 1.66037334893756 1.26596136190244			Collinsella_aerofaciens	0.000751668	0.000516772	0.00166776	0.00798647	0.0799821	0.00460397	0.0148219	0.002255	0.00138589	0.000728178	0.000728178	0.00211407	0.00131542	0.000375834	0.020389	0.00126844	0.00173823	0.0038523	0.00681199	0.0128488	0.000822137	0.0045335	0.0126139	0.0201541	0.00166776	0.000422813	0.00119797	0.000845626	0.0110871	0.00396975	0.0092784	0.0020436	0.000540261	0.00730527	0.0011275	0.00711735	0.00408719	0.00277177	0.00514423	0.0177347
						HC5 0.979634415018121 0.683369233578215			Faecalibacterium_prausnitzii	0.00643616	0.00603683	0.0712205	0.226158	0.0108757	0.129968	0.146246	0.0694823	0.0101475	0.00986564	0.0386404	0.00540261	0.0128018	0.00451001	0.00422813	0.00488584	0.0111811	0.00643616	0.0458752	0.0727473	0.031617	0.0595932	0.0210232	0.00650662	0.0133421	0.00359391	0.00256037	0.00490933	0.0264963	0.00829184	0.0410129	0.015832	0.0130602	0.125904	0.0964484	0.28406	0.207648	0.0286808	0.105398	0.0391807
						HC6 -0.229238294123563 0.538758755896414			Megasphaera_hexanoica	0.249554	0.00803345	0.0439961	0.0065536	0.00770459	0.00716433	0.00739923	0.00758715	0.259302	0.00638918	0.00528516	0	0	4.69792e-05	0	0	0	0	0	0	4.69792e-05	4.69792e-05	0	0	0	4.69792e-05	0	0	0	0	0	0	7.04689e-05	2.34896e-05	0	0	0	0	0	0
						HC7 -0.16616117035044 1.06078906534926			Bacteroides_vulgatus	0.000657709	0.0178521	0.0254627	0.0359626	0.00117448	0.0536033	0.0319224	0.00777506	0.0207648	0.00911397	0.00852673	0.00434558	0.005661	0.0038523	0.00584891	0.00326506	0.00671803	0.0233252	0.03857	0.0186038	0.00368787	0.0111811	0.114864	0.021587	0.0223386	0.0119327	0.0131777	0.0124495	0.0335197	0.241285	0.0983275	0.0471437	0.0157146	0.0319224	0.0265668	0.000751668	0.00324157	0.0148924	0.0129663	0.00227849
						HC8 -0.738115720559134 0.58332715097258			Bacteroides_uniformis	0.000446303	0.0162783	0.0103119	0.0148689	0.00115099	0.0318284	0.0288922	0.00347646	0.00692944	0.00699991	0.00552006	0.00232547	0.00155031	0.000657709	0.00169125	0.00110401	0.00162078	0.00241943	0.0027248	0.0081509	0.00314761	0.00202011	0.00932538	0.012332	0.00209058	0.000892605	0.00150334	0.00155031	0.00352344	0.00660058	0.00493282	0.00392277	0.00185568	0.00260735	0.00775157	0.000657709	0.00507376	0.0382176	0.00974819	0.00793949
						HC9 0.0911586239987135 1.01282971808758			Bacteroides_fragilis	0.00601334	0.00281875	0.0265668	0.00897303	0.000375834	0.0151508	0.00932538	0.00347646	0.00458048	0.00291271	0.00274829	0.00058724	0.000986564	0.00152683	0.00061073	0.000328855	0.00063422	0.00117448	0.000751668	0.00194964	0.00476839	0.0011275	0.00570798	0.00176172	0.00108052	0.000775157	0.000469792	0.000399323	0.00138589	0.00234896	0.000916095	0.000845626	0.0103354	0.0011275	0.00063422	0.000469792	0.0151743	0.00169125	2.34896e-05	9.39585e-05
						HC10 -0.969437212419016 0.464354571772639			Parabacteroides_merdae	7.04689e-05	0.000939585	0.00408719	0.00648313	0.000187917	0.00502678	0.00479188	0.000798647	0.0020436	0.00115099	0.00124495	0.0083623	0.150733	0.00375834	0.0072348	0.00476839	0.00862069	0.00873814	0.00810392	0.00869116	0.00782204	0.011275	0.00718782	0.000963074	0.0183924	0.000164427	0.000258386	0.000446303	0.00183219	0.000822137	0.00279526	0.000305365	0.000211407	0.000775157	0.000258386	0.000234896	0.0011275	0.00058724	0.00281875	0.00138589
						HC11 -1.23633602405736 0.388457375723129			Rothia_mucilaginosa	0.000328855	0.000258386	0.000728178	0.000681199	0.000352344	0.000963074	0.00063422	0.000352344	0.000446303	0.00577845	0.0117448	0.00331204	0.00434558	0.133139	0.00216104	0.0243822	0.00305365	0.00190266	0.00357042	0.00552006	0.0027248	0.0031711	0.000211407	0.000916095	0.000540261	0.00375834	4.69792e-05	0.00244292	0.000399323	2.34896e-05	0.000234896	0.000986564	0.000234896	0.000328855	2.34896e-05	0.000328855	0.000775157	0.000446303	9.39585e-05	0
						HC12 -0.577997053378275 0.421278254291609			Fusobacterium_sp_RMA_1065	0.000258386	0.000798647	0.00061073	0.000540261	0.0940994	0.000493282	0.000798647	0.000375834	0.000798647	0.00227849	0.000422813	0	0	0	0	0	0	0	0	0	0	0	0	0	0	0	0	0	0	0	0	0	0	0	0	0	0	0	0	0
						HC13 0.0823826649428721 0.517986131541073			Haemophilus_parainfluenzae	0.000328855	0.000728178	0.00117448	0.000540261	0.000469792	0.0133421	0.000963074	0.000681199	0.000540261	0.085925	0.000469792	0.000375834	0.0156676	0.000375834	0.000305365	0.000211407	0.000493282	0.000516772	0.000939585	0.00143287	0.000704689	0.0165602	0.000493282	0.000211407	0.000822137	0.000187917	0.000164427	0.000916095	0.000305365	0.000399323	0.00319459	0.000657709	0.000446303	0.00420464	0.00138589	0	0	0	0.0543315	4.69792e-05
						HC14 -0.298507267220378 0.646776178094179			Bacteroides_plebeius	4.69792e-05	0.00101005	0.00152683	0.00279526	0.00178521	0.00563751	0.0299258	0.00199662	0.00291271	0.00105703	0.000986564	0.000446303	0.000469792	0.000422813	0.000563751	0.000352344	0.000281875	0.000305365	0.00061073	0.000328855	0.000187917	0.00295969	0.00967772	0.000258386	0.000399323	0.00223151	0.000164427	0.000281875	0.000822137	0.00063422	0.000963074	0.000164427	0.000234896	0.000845626	0.000140938	0.000164427	0.000234896	0.000117448	0.00058724	0.000728178
						HC15 -0.393334199169221 0.791630238781034			Bifidobacterium_longum	0.0264963	0.00371136	0.00211407	0.00392277	0.00129193	0.0136005	0.0182514	0.00164427	0.017993	0.00166776	0.0810157	0.000516772	0.000939585	0.000117448	0.000845626	0.0104529	0.000234896	0.00155031	0.00162078	0.00368787	0.00218453	0.00223151	0.00270131	0.00115099	0.00176172	0.000328855	0.000469792	0.00140938	0.00101005	0.00164427	0.0128018	0.0456168	0.00101005	0.0101005	0.00472141	0.00270131	0.00298318	0.00140938	0.00108052	0.0038523
						HC16 -0.131924784758246 0.752617742899971			Ruminococcus_sp_N15.MGS-57	0.000916095	0.00115099	0.00371136	0.00401672	0.0650662	0.0105938	0.00831532	0.00244292	0.00140938	0.00143287	0.00150334	0.00058724	0.000869116	0.000399323	0.000516772	0.000446303	0.00133891	0.000728178	0.00328855	0.00331204	0.012332	0.00185568	0.00129193	0.00063422	0.00061073	0.000446303	0.000281875	0.000516772	0.00378183	0.000939585	0.00345297	0.00103354	0.00253688	0.00295969	0.00455699	0.00420464	0.0132951	0.0085972	0.00258386	0.0108992
									Bacteroides_eggerthii	0.000328855	0.0029362	0.00462745	0.0538852	0.000352344	0.00852673	0.00808043	0.00143287	0.00479188	0.00291271	0.00326506	0	0	0	0	0	0	0.000211407	0.000516772	2.34896e-05	4.69792e-05	0	0.000117448	0.000469792	0.000540261	7.04689e-05	0.000328855	0.000281875	0.000375834	0.00147985	0.00234896	0.000234896	0.000305365	0.000281875	0.000234896	2.34896e-05	7.04689e-05	4.69792e-05	0.000305365	0
									Lactobacillus_ruminis	0	0	0	0	0	0	0	0	0	0	0	0	0	0	0	0	0	0	4.69792e-05	0.011322	0	0.000234896	0	0.00314761	0.00230198	0.00227849	0.00122146	0.00324157	0.00265433	0.00267782	0.00295969	0.0491168	0.00169125	0.00387579	0.00335902	0	0	0	0.000187917	0
									Comamonas_terrigena	0.000352344	0.0482947	0.000939585	0.000775157	0.000563751	0.000798647	0.000939585	0.000681199	0.000493282	0.000657709	0.000281875	0	0	0	0	0	0	0	0	2.34896e-05	0.000117448	0.000751668	0.00256037	2.34896e-05	0	0	2.34896e-05	0	0	0.000328855	2.34896e-05	4.69792e-05	0.000211407	0.00063422	0	0	0	0	0	0
									Bacteroides_stercoris	0.000164427	0.00143287	0.00279526	0.00810392	0.000258386	0.0176642	0.010124	0.00162078	0.00349995	0.00155031	0.00159729	0.00103354	0.000281875	7.04689e-05	0.000281875	0.000164427	0.000422813	0.000352344	0.000258386	0.000328855	0.000258386	0.0011275	0.0163488	0.00697642	0.00058724	0.000164427	0.000399323	0.000422813	0.00155031	0.00164427	0.00115099	0.000540261	0.00058724	0.00124495	0.000446303	0.000164427	0.000845626	0.00812741	0.00164427	0.000234896
									Dialister_sp_Marseille-P5638	0.00502678	0.000352344	0.000728178	0.00063422	0.000469792	0.000493282	0.000516772	0.000540261	0.00845626	0.000516772	0.000328855	0.000657709	0.000563751	0.000328855	0.000422813	0.000305365	0.00061073	0.000281875	0.000657709	0.00129193	0.000493282	0.0218923	0.00155031	0	2.34896e-05	0	0	0	0	0	0	0	0	0.00140938	0	0.000657709	0.0302546	0.000657709	7.04689e-05	0.000305365
									Comamonas_testosteroni	0.000258386	0.0388988	0.000563751	0.000657709	0.000399323	0.000657709	0.000728178	0.000563751	0.000375834	0.000422813	0.000399323	0	0	0	0	0	0	0	0.000540261	4.69792e-05	0	0	0.000187917	0	0	0	0	0	0	0	0.000540261	4.69792e-05	0	0	0	0	0	0	0	0
									Parabacteroides_sp_CT06	0.000164427	0.00307714	0.00709386	0.00880861	0.000493282	0.00728178	0.00251339	0.00239594	0.00197313	0.000939585	0.00326506	0.000963074	0.000986564	0.000516772	0.0013624	0.000446303	0.00244292	0.000916095	0.00251339	0.00176172	0.000446303	0.00575496	0.00866767	0.00512074	0.00260735	0.000798647	0.00103354	0.000986564	0.0118857	0.00307714	0.010124	0.00145636	0.000939585	0.00284224	0.0013624	9.39585e-05	0.000328855	0.000234896	0.00277177	0.000281875
									Phascolarctobacterium_faecium	0.000211407	0.00401672	0.000375834	0.00126844	0.000422813	0.00138589	0.000493282	0.00462745	0.000422813	0.000328855	0.000516772	0.00058724	0.000540261	0.000540261	0.000352344	0.000516772	0.000446303	0.00420464	0.00775157	0.0112045	0.00258386	0.000657709	0.00129193	0.000728178	2.34896e-05	0.000117448	4.69792e-05	0.000140938	0.000164427	0.000751668	0.00286573	0.000986564	0.000258386	0.00152683	0.000258386	0.000399323	0.00063422	0.00427511	0.000704689	0
									Methanobrevibacter_smithii	0	0	0	0	0	0	0	7.04689e-05	0	0	0.000187917	2.34896e-05	0	4.69792e-05	7.04689e-05	2.34896e-05	0	4.69792e-05	4.69792e-05	0	0.000187917	0.0379357	0	0	4.69792e-05	0	0	0.000916095	0	0.00415766	0	2.34896e-05	0.00840928	9.39585e-05	0	0	2.34896e-05	0	0	0
									Bacteroides_coprocola	0	9.39585e-05	0.000164427	7.04689e-05	0.000328855	0.00909048	0.000775157	0.000117448	0.00211407	7.04689e-05	9.39585e-05	0	2.34896e-05	0	4.69792e-05	0	0	0	2.34896e-05	0	0	2.34896e-05	0.00126844	0.000281875	7.04689e-05	2.34896e-05	0	2.34896e-05	4.69792e-05	2.34896e-05	4.69792e-05	0	0	0	0.000234896	0.000140938	0.000258386	0.000258386	2.34896e-05	0.00131542
									Ruminococcus_bicirculans	0	0	7.04689e-05	7.04689e-05	2.34896e-05	0.000140938	0.000258386	0.000164427	7.04689e-05	0	7.04689e-05	0.000916095	0.000751668	0.000446303	0.00058724	0.000375834	0.000657709	0.000563751	0.00589589	0.00117448	0.00211407	0.00126844	7.04689e-05	0.000211407	0.000328855	0.000117448	0.000164427	0.000117448	0.000516772	0.000375834	0.0031711	0.000375834	0.000516772	0.000869116	0.00230198	0.00147985	0.00164427	0.0181575	0.00277177	0.00234896
									Romboutsia_ilealis	0.0067885	0.0033825	0.0227849	0.00676501	0.00493282	0.0161843	0.02255	0.0166776	0.0157146	0.00352344	0.00300667	0.00232547	0.00211407	0.00173823	0.0126374	0.00465094	0.005661	0.00169125	0.00960725	0.00899652	0.00357042	0.00657709	0.000939585	0.00594287	0.00495631	0.00552006	0.00415766	0.0038523	0.0348351	0.00488584	0.0266137	0.00711735	0.00530865	0.0239124	0.00880861	0.00211407	0.0117213	0.00211407	0.00166776	0.00133891
									Anaerostipes_hadrus	0.000328855	0.00119797	0.00105703	0.00277177	0.00378183	0.00458048	0.00808043	0.00122146	0.000869116	0.00147985	0.00061073	0.000258386	0.000305365	0.000234896	0.000305365	0.000211407	0.000399323	0.00061073	0.00305365	0.000822137	0.00122146	0.000751668	0.00131542	0.000775157	0.00058724	0.000751668	0.000234896	0.000516772	0.00119797	0.000798647	0.00516772	0.000493282	0.00143287	0.00176172	0.000939585	0.000469792	0.00063422	0.00152683	0.00108052	0.00288922
									Erysipelatoclostridium_ramosum	0.00187917	0.00152683	0.00192615	0.0011275	0.00126844	0.00145636	0.00131542	0.0011275	0.00159729	0.00150334	0.0331673	0.00171474	0.000140938	0.000117448	4.69792e-05	0.000328855	0.00119797	9.39585e-05	0.000211407	0.000422813	0.00176172	0.000328855	2.34896e-05	0.0181575	0.000916095	0.00126844	0.000164427	0.0011275	0.00265433	0.000822137	0.00138589	0.00159729	0.00192615	0.00178521	0.000563751	0.000211407	0.000164427	0.000258386	0	0
									Lactobacillus_salivarius	0.00138589	0.00164427	0.0033825	0.00169125	0.00458048	0.00216104	0.0013624	0.0063422	0.00129193	0.00166776	0.00119797	7.04689e-05	4.69792e-05	9.39585e-05	0.000211407	4.69792e-05	4.69792e-05	0.00159729	4.69792e-05	0.00638918	9.39585e-05	0.000140938	0	7.04689e-05	7.04689e-05	2.34896e-05	4.69792e-05	2.34896e-05	0	0.00328855	0.000187917	0.00436907	0	4.69792e-05	7.04689e-05	0.000281875	0.000187917	4.69792e-05	0	2.34896e-05
									Bacteroides_caccae	9.39585e-05	0.00206709	0.00256037	0.00469792	0.000117448	0.00218453	0.00434558	0.000375834	0.00331204	0.000798647	0.000728178	0.000375834	0.000422813	0.000211407	0.000305365	0.000258386	0.0015738	0.00303016	0.00345297	0.000469792	0.000258386	0.000352344	0.000375834	0.00295969	0.0024899	0.000751668	0.00143287	0.00159729	0.00591938	0.0268017	0.00688246	0.00178521	0.00220802	0.00312412	0.00119797	0.000657709	0.00310063	0.00244292	0.000493282	0.000352344
									Veillonella_atypica	0.000305365	0.000328855	0.000375834	0.000281875	0.000375834	0.000328855	0.000281875	0.0262849	0.000469792	0.000234896	0.000258386	0.000164427	9.39585e-05	0.000140938	2.34896e-05	0.000140938	2.34896e-05	9.39585e-05	0.000234896	0.000305365	0.000916095	0.00436907	0	2.34896e-05	0	2.34896e-05	0	7.04689e-05	2.34896e-05	2.34896e-05	7.04689e-05	0.000140938	0.000328855	0.000399323	0.000164427	2.34896e-05	4.69792e-05	0	0.000657709	2.34896e-05
									Gemella_morbillorum	0.000822137	0.0018087	0.00173823	0.00131542	0.00147985	0.00117448	0.000939585	0.00129193	0.00138589	0.0251104	0.00119797	4.69792e-05	0.000281875	4.69792e-05	0.000234896	0	7.04689e-05	2.34896e-05	0.000164427	0.000328855	7.04689e-05	0.000493282	0.000211407	2.34896e-05	0.000751668	0.000117448	2.34896e-05	0	0.000187917	2.34896e-05	4.69792e-05	0.000117448	9.39585e-05	0.000234896	4.69792e-05	9.39585e-05	0.000140938	0.000117448	2.34896e-05	0
									Lachnoclostridium_sp_YL32	0.00617777	0.00239594	0.00234896	0.00150334	0.00183219	0.00169125	0.00150334	0.00171474	0.00223151	0.000869116	0.00460397	0.00533214	0.00535563	0.00108052	0.00143287	0.00122146	0.00281875	0.00911397	0.00359391	0.00573147	0.00523818	0.00234896	0.000352344	0.0206239	0.0178521	0.00211407	0.0020436	0.00305365	0.00697642	0.0231843	0.00688246	0.00488584	0.0120502	0.00638918	0.00371136	0.000164427	0.000258386	0.00058724	0	0
									Blautia_obeum	0.000446303	0.00063422	0.00178521	0.002255	0.00476839	0.00467443	0.00354693	0.00244292	0.00124495	0.000657709	0.000563751	0.000681199	0.00063422	0.00058724	0.000963074	0.000540261	0.00213756	0.00138589	0.00288922	0.00166776	0.000446303	0.00314761	0.000986564	0.00126844	0.00155031	0.00133891	0.00061073	0.000751668	0.00876163	0.00187917	0.00528516	0.00129193	0.000798647	0.00303016	0.0011275	0.0088321	0.00657709	0.0142347	0.00187917	0.0141173
									Bacteroides_coprophilus	0	4.69792e-05	2.34896e-05	0.000117448	0	4.69792e-05	0.0011275	0	7.04689e-05	7.04689e-05	2.34896e-05	0	0	0	0	0	0	0	0	0	0	0	0	0	0	0	0	0	0	0	0	0	0	0	0	0	0	0	0	0.000117448
									Lactobacillus_plantarum	0.0125904	0.0211172	0.0151508	0.0189326	0.018087	0.0183454	0.0152448	0.0110166	0.0106643	0.0132247	0.0131307	0	7.04689e-05	0	0	0	0	0.000939585	0.000211407	7.04689e-05	0	0	0	7.04689e-05	0.000164427	9.39585e-05	0.000140938	9.39585e-05	0	0.00197313	0.000845626	0.000117448	4.69792e-05	7.04689e-05	4.69792e-05	0.000164427	2.34896e-05	0	0	0
									Lactobacillus_murinus	0	0	0.00418115	0.00300667	2.34896e-05	0	9.39585e-05	0	0	0.000305365	4.69792e-05	0.000493282	0.000352344	0.000117448	0.00126844	0	0.000493282	4.69792e-05	0	0	0.000140938	9.39585e-05	0.00173823	0.000469792	0.000281875	4.69792e-05	0.000704689	0.000117448	0.000681199	0.000234896	0	0	2.34896e-05	0	0.0201071	0.0092784	0.00340599	9.39585e-05	2.34896e-05	0
								figure 1g	clinical data
									number	gender	age	BMI	drinking	smoking	hypertension	diabetes	SAP	organ failure	sepsis	IPN	WBC	Neutrophile	TG	CRP	PCT	ICU	SIRS	hospital stay	recurrence
									1	1	30	28.7	1	1	2	2	1	1	1	1	12.3	9.7	9.37	231	0.5	1	2	32	1
									2	1	17	23	2	2	2	2	2	2	2	2	12.1	8.2	4.7	77	0.17	2	2	5	2
									3	1	41	34.6	2	2	2	1	2	2	2	2	9.55	8.08	13	50	0.28	2	2	9	1
									4	2	33	27.8	2	2	2	2	1	1	2	2	10.34	8.5	8.1	75.5	0.28	2	2	8	2
									5	1	47	25	2	2	2	1	1	1	2	2	11.3	9.18	10	129	1.19	1	1	17	1
									6	2	51	24.7	2	2	2	2	1	2	2	1	15.76	13.7	11	50	0.14	1	1	31	2
									7	1	51	28.8	1	2	2	1	2	2	2	2	13.5	10.7	5.26	88	0.15	2	2	7	2
									8	1	46	30	1	1	1	1	1	1	1	1	15.7	12.4	8.7	298	0.43	1	1	37	1
									9	1	42	34	1	1	2	2	2	2	2	1	11.52	10.06	7.8	182	0.35	2	2	14	2
									10	1	39	27.3	1	1	1	1	2	2	2	2	12.57	9.69	7.59	321	0.71	2	2	9	2
									11	1	31	26.3	2	2	2	2	2	2	2	2	18.17	16.68	9	326	1.98	2	2	12	2
									12	2	51	25.8	2	2	1	1	2	2	2	2	12.36	10.46	7.92	195	0.17	2	2	7	2
									13	2	36	31	1	2	2	1	2	2	2	2	20	17.72	13	185	0.25	2	2	7	1
									14	1	41	27.8	2	1	2	2	2	2	2	2	6	4.43	6.8	110	0.15	2	2	7	2
									15	2	36	26.5	2	2	2	2	2	2	2	2	9.17	5.66	11	90	0.04	2	2	8	2
									16	1	25	29.3	2	2	1	2	2	2	2	2	16.83	14.41	11	185	0.27	2	2	9	1
									17	1	28	27.7	2	1	2	2	2	2	2	1	23.8	20.27	12.09	97.6	0.18	2	2	7	2
									18	1	37	30	2	2	1	1	1	1	2	2	23.32	21.57	4.06	57	0.06	1	1	21	1
									19	2	30	31	2	2	2	2	2	2	2	2	6.32	5.07	6.28	29.5	0.38	2	2	7	2
									20	1	50	28	2	2	2	1	2	2	2	2	4.86	2.77	8.1	80	0.06	2	2	6	2
									21	2	60	23.6	2	2	2	1	2	2	2	2	11.85	9.87	13.31	221	0.82	2	2	9	1
									22	1	46	25.9	1	1	2	2	1	1	1	1	18.47	13.77	5.55	345	1.16	2	2	16	2
									23	1	27	30.1	1	1	2	2	2	2	2	2	12.5	9.43	12.5	101	0.24	2	2	8	2
									24	1	46	28.5	1	2	1	2	2	2	2	2	9.06	7.55	11	441	0.88	2	2	7	1
									25	2	46	23.6	2	2	1	1	2	2	2	1	10.81	8.82	4.5	365	0.27	2	2	10	2
									male=1
									yes=1
[truncated: 9 more columns]

## Sheet: figure 2
figure 2 data
figure 2b	histology scores					figure 2c	amylase					lipase					IL-1β					TNF-α
	HTGP	FMT-HC	FMT-HTG	FMT-HTGP			HTGP	FMT-HC	FMT-HTG	FMT-HTGP		HTGP	FMT-HC	FMT-HTG	FMT-HTGP		HTGP	FMT-HC	FMT-HTG	FMT-HTGP		HTGP	FMT-HC	FMT-HTG	FMT-HTGP
	4	3.5	3.5	6.5			5520.1	5490.5	6043.2	6300.2		145.43	129.65	163.2	176.4		478.13	465.65	522.1	603.27		156.5	146.63	205.4	234.1
	4.5	4	5	7			5902.5	5202	6102.1	6150.4		153.3	141	139.3	165.06		443.8	378.26	456.2	704.2		134.45	177.08	174.3	171.4
	3.5	2.5	4.5	4			5870.4	5590.7	6000.6	5930.6		137	130.6	125	154.4		501	342	372.9	706.4		176.52	164.7	176.52	176.52
	4.5	3	3.5	5.5			5732	5600.4	6084.5	6030.5		163.54	134.5	143.34	158.75		421.52	409.3	446.15	676.06		104.65	132.45	164.56	158.35
	5	4.5	5	6			5780.6	5763.2	5670	6470.6		142.7	153.54	160.6	191.6		532.45	417.27	403.67	478.04		198.36	98.9	134.5	210.5
	4	4	4	4.5			5640	5798.7	5406	5980.5		156.75	152.8	154.3	183.3		409.9	339.2	460.3	431.3		166.25	136.6	167.44	197.6
			3	5.5					5730	5783				153.8	155.53				421.93	456.6				126.65	164.7
			4.5	5					5203.6	5690.4				143.34	166.2				501.4	412.55				109.15	210.65
figure 2d	shannon				figure 2e	PCoA						figure 2f	Taxonomy	FMT-HC	FMT-HC	FMT-HC	FMT-HC	FMT-HC	FMT-HC	FMT-HTG	FMT-HTG	FMT-HTG	FMT-HTG	FMT-HTG	FMT-HTG	FMT-HTG	FMT-HTG	FMT-HTGP	FMT-HTGP	FMT-HTGP	FMT-HTGP	FMT-HTGP	FMT-HTGP	FMT-HTGP	FMT-HTGP
	FMT-HC	FMT-HTG	FMT-HTGP			pc	V1	V2	V3	groups		species level	Escherichia_coli	0.0264035	0.0294597	0.0514041	0.00458428	0.0109722	0.0366743	0.0322904	0.104587	0.0153561	0.0115734	0.0768055	0.0110724	0.0129011	0.0151807	0.00899321	0.0107468	0.0164583	0.216764	0.308725	0.156642	0.0137027	0.0179113
	6.529	5.613	5.747			F11	-0.482263	0.14025	-0.0857263	fmt-hc			Akkermansia_muciniphila	0.0746261	0.0134522	0.0708685	0.0485233	0.0108971	0.0521807	0.0888299	0.0159573	0.00809138	0.0068138	0.0394799	0.0249756	0.00909341	0.0035572	0.0223954	0.0891806	0.0721711	0.0119492	0.0033067	0.00288083	0.00448408	0.00142789
	6.304	6.111	6.076			F12	-0.447114	-0.0689513	0.0853886				Vagococcus_fluvialis	7.52e-05	2.51e-05	0.000100203	0	0	0.00160325	0.00323154	0.00315639	0	0	0	0	0	0	0	0.00303114	0.00217941	0.0275057	0.0611989	0.074075	0.00543601	0.00333175
	6.219	5.971	5.696			F13	-0.485798	-0.0359746	0.021213				Enterococcus_casseliflavus	0.00300609	0.00300609	0.00415842	7.52e-05	5.01e-05	0.00145294	0.0050853	0.00170345	0.000425862	7.52e-05	7.52e-05	0	0.000100203	2.51e-05	5.01e-05	0.00273053	0.0017786	0.0209925	0.0736742	0.0316892	0.00420852	0.00255517
	6.301	5.844	4.57			F15	0.0880612	0.16365	-0.0283765				Lactobacillus_johnsonii	0.000200406	0.000100203	0.00145294	0.00728976	0.00506025	0.0124252	0.0274806	0.0108971	0.019239	0.0246499	0.0191638	0.0518801	0.0645056	0.0223202	0.018287	0.0291089	0.00824169	0.0109221	0.0578922	0.0140785	0.0358977	0.0111977
	6.196	5.353	5.581			F16	0.0915955	0.163954	-0.0568016				Burkholderiales_bacterium_YL45	0.00120243	0.000526065	0.014304	0.00586187	0.00603723	0.0554874	0.0581427	0.0214434	0.00470954	0.0036073	0.00333175	0.00303114	0.00496004	0.00212931	0.0268043	0.0391292	0.0243994	0.0194143	0.00779078	0.00771562	0.00516045	0.00278063
	5.933	5.604	5.535			F17	0.0861166	0.136794	-0.0665183				Trichinella_pseudospiralis	0.000926877	0.000851725	0.000776573	0.00135274	0.00145294	0.00110223	0.0449661	0.00125254	0.0016784	0.0018287	0.00110223	0.00165335	0.00110223	0.00105213	0.00135274	0	2.51e-05	5.01e-05	0.00353215	0	0.000125254	0.000175355
		5.627	5.706			F20	0.0835562	-0.0310997	0.137703	fmt-htgp			Firmicutes_bacterium_M10-2	2.51e-05	0	0	0.000776573	0.000450913	0.00741501	0.00338185	0.0398557	0.00112728	0.000626268	0.000450913	0.000876775	0.000751522	0.000626268	0.000551116	2.51e-05	0	0.00035071	0.000125254	0.00120243	0	0
		5.654	5.899			F21	0.0677349	-0.0101127	0.254429				Bifidobacterium_animalis	0.00445903	0.000951928	0.00207921	0.00976978	0.00263033	0.0305368	0.0140535	0.0126005	0.010847	0.00200406	0.00230467	0.0199153	0.0154312	0.00415842	0.0290588	0.00490994	0.00217941	0.00250507	0.0171096	0.00618753	0.0110474	0.000951928
						F23	0.105051	-0.00842115	0.109209				Faecalibaculum_rodentium	0.000150304	0.000250507	0.000751522	0.000726471	0.000601217	0.00192891	0.00217941	0.000901826	0.00563641	0.00195396	0.0086425	0.0122749	0.0132017	0.0018287	0.000626268	0.000726471	0.000851725	0.000601217	0.00215436	0.00165335	0.0284576	0.000551116
						F24	0.071272	0.176998	-0.0126043				Lactobacillus_murinus	0.00423357	0.00924372	0.00971968	0.00816654	0.00435883	0.016308	0.0257271	0.0142789	0.0250257	0.00703925	0.0085423	0.0248002	0.00881786	0.00623763	0.0113229	0.0147549	0.00450913	0.00423357	0.00718956	0.00393296	0.0111726	0.00413337
						F25	0.0917506	0.195295	0.00235327				Lactobacillus_reuteri	0.000200406	0.0033067	0.000726471	0.000926877	0.000951928	0.0016283	0.00626268	0.0015782	0.00170345	0.00423357	0.00260528	0.00215436	0.00122749	0.00152809	0.00145294	0.00217941	0.00165335	0.00200406	0.0238733	0.0016283	0.00558631	0.00435883
						F26	0.0886499	0.184321	-0.00645979				Clostridium_perfringens	0.00270548	0.00260528	0.00413337	2.51e-05	0.00556126	7.52e-05	0.000776573	0	0.00661339	0.0233974	5.01e-05	0.000100203	5.01e-05	0	0	0	0.00485984	2.51e-05	0.000801623	5.01e-05	0.00889301	0.0221949
						F27	0.0596921	0.101176	-0.128332				Lachnospiraceae_bacterium_COE1	0.00443398	0.0200406	0.00258022	0.00242992	0.010346	0.00155314	0.00070142	0.00197901	0.00117738	0.00122749	0.000776573	0.00132769	0.00102708	0.00137779	0.00067637	0.000526065	0.00142789	0.00308124	0.000225457	0.000475964	0.000576167	0.000926877
						F28	0.0566058	0.216514	-0.0142041				Bacteroides_massiliensis	0.00658834	0.015782	0.000901826	0.0193893	0.0151557	0.00137779	0.000475964	0.000526065	0.00358225	0.000425862	0.0033067	0.0134773	0.0171848	0.00365741	0.000551116	0.0120995	0.00521055	0.000475964	0.000100203	7.52e-05	0.00255517	2.51e-05
						F30	0.0829522	0.00135282	0.183377	fmt-htgp			Bacteroides_fragilis	0	0.000450913	0.00132769	0.00478469	0.0116736	0.00240487	0.00984494	0.00255517	0.00185375	0.00147799	0.0184874	0.00488489	0.00197901	0.00348205	0.00142789	0.00415842	0.011874	0.0016784	0.00553621	0.00212931	0.00140284	0.000776573
						F31	0.0783015	-0.156972	-0.0754909				Bacteroides_vulgatus	0.0068639	0.00931887	0.00703925	0.0130514	0.00363236	0.00470954	0.0067637	0.00435883	0.00235477	0.00155314	0.000976978	0.010371	0.00653824	0.00222952	0.00215436	0.00936897	0.00278063	0.00829179	0.00430873	0.00293093	0.00127759	0.00102708
						F32	0.0502338	-0.160788	-0.108857				Bacteroides_acidifaciens	0.00931887	0.00526065	0.0068138	0.00929382	0.00656329	0.00258022	0.0017786	0.00328165	0.00253012	0.00275558	0.00205416	0.00388286	0.00723966	0.0123751	0.00298104	0.00385781	0.00127759	0.000801623	0.000400812	0.000576167	0.000651319	0.000926877
						F35	0.0596692	-0.19043	-0.112585				Lachnoclostridium_sp_YL32	5.01e-05	0.0033067	0.000175355	0.00473459	0.0018287	0.000150304	0.00656329	5.01e-05	0.00693905	0.000100203	0.0110474	0.000951928	0.00205416	2.51e-05	0.000150304	0.00398307	0.00137779	0.000576167	0.00516045	0.000250507	0.00651319	0.000150304
						F36	0.0621438	-0.237016	-0.000307787				Aerococcus_urinaeequi	0.000300609	0.000250507	0.000325659	0.000125254	7.52e-05	0.000951928	0.00110223	0.00152809	2.51e-05	0.000100203	5.01e-05	0.000100203	0	2.51e-05	2.51e-05	0.00152809	0.00070142	0.0051354	0.00616248	0.0109722	0.00130264	0.00115233
						F37	0.0522734	-0.222895	-0.0023679				Megasphaera_elsdenii	0	0	0	0.0017786	0	0	0	0	7.52e-05	2.51e-05	0.00771562	0.000926877	0.0016784	7.52e-05	0.000501015	0.00192891	5.01e-05	0	0	0	0.000225457	0
						F38	0.0789138	-0.174982	-0.061892				Ruminococcus_sp_N15.MGS-57	0.000651319	0.00067637	0.000425862	0	2.51e-05	0.000200406	0	0.00120243	0.000100203	5.01e-05	0	2.51e-05	5.01e-05	0	0.000150304	0.00067637	0.00067637	0.000776573	0.000375761	0.00661339	0.000726471	0.00035071
						F40	0.0606016	-0.182662	-0.0331495				Parabacteroides_sp_CT06	0.00102708	0.000901826	0.00110223	0.00318144	0.00543601	0.00170345	0.000551116	0.00112728	0.000826674	0.00130264	0.00315639	0.00185375	0.00250507	0.00140284	0.0016283	0.003457	0.00631278	0.00187881	0.000826674	0.00102708	0.00137779	0.00155314
													Romboutsia_ilealis	0.00125254	0.00170345	0.0018287	0.000100203	0.000100203	5.01e-05	0.00222952	0.000100203	5.01e-05	2.51e-05	0	0.000100203	0	0	0.000125254	0.000876775	0.00070142	0.000851725	0.00473459	0.000776573	0.000776573	0.000901826
													Bacteroides_plebeius	0	0	0	0	0.000125254	0	0	7.52e-05	0	0	0	0.00470954	0.00202911	0.00200406	7.52e-05	0	7.52e-05	0	0	2.51e-05	0	0
													Bacteroides_uniformis	0.0033067	0.00440893	0.00323154	0.00242992	0.00433378	0.00142789	0.000601217	0.000951928	0.0017786	0.000576167	0.000475964	0.00130264	0.00275558	0.000475964	0.000876775	0.00220446	0.00363236	0.000776573	0.000375761	0.000551116	0.000751522	0.00067637
													Lachnospiraceae_bacterium_28-4	0.000275558	0.00363236	0.000300609	2.51e-05	2.51e-05	0.000100203	5.01e-05	5.01e-05	0.000125254	0.000100203	2.51e-05	0	0	0	2.51e-05	2.51e-05	0.000100203	0.000100203	2.51e-05	0.000150304	0.000425862	0.000501015
													Parabacteroides_merdae	7.52e-05	0.000526065	0.000125254	0.00102708	0.000976978	0.000475964	0.000200406	0.00035071	0.000501015	0.00140284	0.0035572	0.00112728	0.00130264	0.00070142	0.000475964	0.000250507	0.000150304	0.000100203	0	0	0.000200406	0.000400812
													Parabacteroides_gordonii	0.000450913	0.000601217	0.000400812	0.00100203	0.000726471	0.00112728	0.000400812	0.00220446	0.000150304	7.52e-05	0.000150304	0.000250507	0.000150304	0.000125254	0.000275558	0.00225457	0.00145294	0.00187881	0.000576167	0.00338185	0.000726471	0.000551116
													Anaerotignum_lactatifermentans	0	0	0	0.000400812	0	0	0	2.51e-05	2.51e-05	0	0	0.000651319	0.00328165	0	0.000801623	0.000475964	2.51e-05	2.51e-05	0	0	2.51e-05	0
													Staphylococcus_equorum	0.000851725	0.000726471	0.000826674	0.000576167	0.000100203	0.000200406	0.000375761	0.000651319	0.000150304	0.000300609	0.000250507	0.000125254	0.000150304	7.52e-05	0.000175355	0.000501015	0.000150304	0.000501015	0.00117738	0.00305619	0.000400812	0.000450913
													Paeniclostridium_sordellii	0.00253012	0.00255517	0.00258022	0	5.01e-05	7.52e-05	0	0	0	0	0	0	2.51e-05	2.51e-05	0	5.01e-05	7.52e-05	5.01e-05	0	2.51e-05	5.01e-05	2.51e-05
													Desulfovibrio_piger	0	0	0	0.00197901	0.00175355	0.000726471	0	0	0.00142789	0	0	5.01e-05	5.01e-05	0	0	0.00242992	0.00122749	0.000776573	0	0	0.00212931	0
													Lactococcus_garvieae	0	2.51e-05	0	2.51e-05	0	2.51e-05	0.000826674	0.000501015	0	0.000100203	0	0	0	2.51e-05	2.51e-05	0.000400812	0.000375761	0.000501015	0.00235477	0.00180365	0.000551116	0.000551116
													Alistipes_finegoldii	0.00035071	0.000300609	0.000601217	0.00232972	0.000225457	0.000400812	0.000100203	0.000651319	0.000125254	0.000175355	7.52e-05	0.000175355	0.000200406	0.000100203	0.000125254	0.00197901	0.00067637	0.000475964	0.000225457	0.00195396	0.000501015	0.000375761
													Ignatzschineria_indica	2.51e-05	0.000100203	7.52e-05	0	0	0.000125254	7.52e-05	0.000450913	0	7.52e-05	0	2.51e-05	7.52e-05	0	0	0.000150304	7.52e-05	0.000526065	0.000551116	0.00230467	0.000175355	0.000300609
													Parabacteroides_faecis	0.000400812	0.000601217	0.00035071	0.00102708	0.0016784	0.000100203	2.51e-05	5.01e-05	0.000175355	7.52e-05	2.51e-05	0.000150304	0.000100203	7.52e-05	0.000100203	0.00175355	0.00230467	0.000501015	0.000200406	0.000450913	0.000425862	0.00035071
													Corynebacterium_stationis	0.000876775	0.000526065	0.000501015	0.000576167	0.000225457	0.000275558	0.000450913	0.000450913	0.000375761	0.000300609	0.000150304	0.000375761	0.000225457	0.00035071	0.000175355	0.00105213	0.00035071	0.000275558	0.000651319	0.00227962	0.000200406	0.000375761

## Sheet: figure 3
figure 3 data
	figure 3a	ly6g										figure 3b,d	gene_id	FMT-HTGP1	FMT-HTGP2	FMT-HTGP3	FMT-HC1	FMT-HC2	FMT-HC3	log2FoldChange	gene_name		figure 3i	padi4				figure 3j	NETs expression
		FMT-HC	FMT-HTGP										ENSMUSG00000043501	1.65126	4.84445	8.57519	948.407	319.277	423.857	-6.83638	Lgals2			FMT-HC	FMT-HTGP				FMT-HC	FMT-HTGP
		15.2	30.7										ENSMUSG00000053964	54.4915	37.7867	45.7343	3860.9	1145.23	1108.1	-5.46763	Lgals4			1.00351	1.38032				0.132	0.231
		13.6	25.8										ENSMUSG00000030111	322.821	316.827	322.046	34.7243	15.8647	33.8618	3.52142	A2m			0.4118	0.97055				0.09	0.244
		13.3	28.3										ENSMUSG00000029260	6.60503	6.78224	13.3392	957.088	346.048	315.265	-5.92671	Ugt2b34			0.47303	0.94675				0.161	0.143
		11.7	14.7										ENSMUSG00000076591	225.397	183.12	245.822	2.17027	1.98308	9.3412	5.64995	Igkv8-16			0.68902	1.21396				0.163	0.172
		5.43	15.3										ENSMUSG00000096464	1792.44	640.437	804.162	28.2135	56.5179	26.8559	4.85274	Ighv2-2			0.75262	0.63728				0.104	0.184
													ENSMUSG00000000308	23.1176	40.6934	30.4896	1954.33	608.807	555.801	-5.05088	Ckmt1			0.22376	1.57301				0.135	0.153
	figure 3b	gene heatmap											ENSMUSG00000095981	4195.02	1723.66	1424.43	164.94	81.3065	101.586	4.40063	Ighv10-1
		gene_id	FMT_HTGP1	FMT_HTGP2	FMT_HTGP3	FMT_HC1	FMT_HC2	FMT_HC3					ENSMUSG00000096074	352.544	286.792	213.427	32.554	27.7632	36.1971	3.14845	Ighv1-72			NFkb				figure 3k	mpo cith3 positive
		cd274	1731.34	1617.08	1978.96	480.714	674.249	413.348					ENSMUSG00000047730	9.08192	9.68891	2.8584	6170.07	1574.57	1340.46	-8.71138	Fcgbp			FMT-HC	FMT-HTGP				FMT-HC	FMT-HTGP
		Mzb1	6725.57	2156.75	2588.75	295.156	729.775	404.007					ENSMUSG00000028255	0	0	0	2102.99	776.378	3074.42	-13.5278	Clca1			1.00784	0.99645				16	58
		Prdm1	424.373	244.161	357.3	110.684	109.07	94.5796					ENSMUSG00000076518	282.365	189.903	270.595	10.8513	28.7547	9.3412	3.90459	Igkv2-112			0.89038	0.96743				8	52
		Il27	45.4096	48.4445	59.0735	8.68107	17.8478	17.5147					ENSMUSG00000013643	0.825629	0	1.9056	6441.35	1607.29	1275.07	-11.7362	Lypd8			0.67834	1.34543				10	36
		Gpnmb	7904.57	5956.74	7297.49	2724.77	2444.15	1828.54					ENSMUSG00000061825	1.65126	0.968891	0	510.013	161.621	594.334	-8.86344	Ces2c			0.76549	1.43134				21	29
		Cxcl10	915.622	973.735	900.395	141.067	1239.43	67.7237					ENSMUSG00000074183	0	0	0	480.714	209.215	826.696	-11.5543	Gsta1			0.83543	1.26884				6	17
		IL17ra	1155.88	1135.54	1159.56	987.471	984.601	962.143					ENSMUSG00000027015	11.5588	8.72002	7.62239	376.541	100.146	505.592	-5.13097	Cybrd1			1.03453	1.25764				31	18
		Cxcl2	340.985	131.769	258.208	197.494	209.215	122.603					ENSMUSG00000000544	0.825629	0	1.9056	761.764	266.725	191.495	-8.80212	Gpa33
		ccl5	1122.86	1443.65	1405.38	362.435	567.162	231.195					ENSMUSG00000032348	17.3382	30.0356	18.1032	623.952	208.224	1472.41	-5.1397	Gsta4			IL-17A
		ccl24	115.588	52.3201	41.9231	21.7027	33.7124	12.8441					ENSMUSG00000021749	2.47689	0	0.952799	430.798	164.596	154.13	-7.69963	Oit1			FMT-HC	FMT-HTGP			figure 3l	cith3
		cd74	26572	22799.9	25533.1	5008.98	14336.7	4860.93					ENSMUSG00000059430	5.7794	7.75113	21.9144	292.986	186.41	624.693	-4.96987	Actg2			1.00147	1.00578				FMT-HC	FMT-HTGP
		cd5l	1297.89	711.166	658.384	86.8107	264.742	98.0826					ENSMUSG00000035852	22.292	39.7245	40.0176	587.057	334.15	232.362	-3.50438	Misp			0.76895	0.98639				22.66	23.46
		cd1d	150.264	95.9202	227.719	19.5324	89.2388	12.8441					ENSMUSG00000076671	371.533	305.201	183.89	14.1067	36.6871	19.85	3.59816	Ighv13-2			0.698541	0.96866				17.45	35.48
		Nqo1	23.9432	36.8179	41.9231	80.2999	57.5095	644.543					ENSMUSG00000076940	9666.46	3184.74	2938.43	441.649	424.38	471.73	3.56125	Iglv2			0.707088	1.5318				13.05	29.07
		Elane	181.638	222.845	276.312	4.34053	36.6871	10.5088					ENSMUSG00000001349	14.8613	9.68891	27.6312	252.836	216.156	734.452	-4.52816	Cnn1			0.96966	1.07953				26.27	21.06
		Abca13	27.2458	42.6312	31.4424	7.59593	5.94925	3.50295					ENSMUSG00000031375	4949.64	4363.88	4846.89	2210.42	2288.48	2123.95	1.09629	Bgn			0.769003	1.54724				22.26	24.66
		mpo	408.686	494.134	532.615	3.2554	75.3572	21.0177					ENSMUSG00000039131	2.47689	5.81335	4.76399	166.025	74.3657	103.921	-4.74125	Gipc2								13.05	23.46
		cd177	167.603	301.325	267.736	49.9161	84.2811	71.2266					ENSMUSG00000022938	1.65126	2.90667	0.952799	175.792	66.4333	159.968	-6.19705	Fam3b
													ENSMUSG00000027350	10.7332	5.81335	17.1504	390.648	101.137	277.901	-4.51262	Chgb
	figure 3c	ly6g-ihc				figure 3d	GSEA NETs formation						ENSMUSG00000029273	1.65126	0	0	440.564	220.122	216.015	-8.91936	Sult1d1
		FMT-HC	FMT-HTGP			gene_id	FMT_HTGP	FMT_HC					ENSMUSG00000046805	16317.7	14432.6	16316.7	6390.35	7120.26	5464.6	1.31052	Mpeg1
		13	32			mpo	478.478	33.2101					ENSMUSG00000041237	4.12814	6.78224	8.57519	681.464	203.266	87.5737	-5.64968	Pklr
		12	31			Elane	226.932	17.1788					ENSMUSG00000076937	11668.6	3829.06	3869.32	626.122	734.733	596.669	3.30645	Iglc2
		18	22			Camp	390.2	24.6283					ENSMUSG00000026062	0.825629	0.968891	1.9056	170.366	74.3657	161.136	-6.79432	Slc9a2
		15	19			Padi4	157.273	70.2423					ENSMUSG00000095130	1083.23	626.872	375.403	40.1499	79.3234	82.9031	3.36581	Ighv1-39
		9	28			Fpr3	15.595	3.28291					ENSMUSG00000078439	65.2247	62.009	68.6015	1547.4	627.646	351.463	-3.68949	Smim24
		13	37			Tlr4	489.899	314.574					ENSMUSG00000067231	0	0	0	288.645	84.2811	197.333	-10.143	Cyp2c65
						H3f3c	22.5606	14.9403					ENSMUSG00000000628	1280.55	1271.18	1193.86	575.121	466.025	548.795	1.237	Hk2
						Ctsg	179.004	14.7129					ENSMUSG00000020826	2019.49	4143.95	4796.39	480.714	757.538	463.557	2.68652	Nos2
													ENSMUSG00000063672	1.65126	0.968891	2.8584	115.024	57.5095	142.453	-5.84553	Nkx6-3
													ENSMUSG00000106609	255.945	218.969	224.861	68.3634	62.4672	72.3943	1.78684	Gm43181
													ENSMUSG00000076523	2398.45	1628.71	805.115	84.6404	211.199	183.321	3.33386	Igkv15-103
													ENSMUSG00000016496	1731.34	1617.08	1978.96	480.714	674.249	413.348	1.76312	Cd274
													ENSMUSG00000034127	63.5734	105.609	154.353	1054.75	495.771	1039.21	-3.0026	Tspan8
													ENSMUSG00000094652	170.08	226.72	66.6959	4.34053	5.94925	0	5.45315	Ighv1-42
													ENSMUSG00000036123	0.825629	0	0	416.691	176.495	220.686	-9.69491	Slc9a3
	figure 3g	gene_id	p_val	avg_logFC	pct.1	pct.2		figure 3f	single cell ration				ENSMUSG00000076618	345.938	175.369	164.834	19.5324	26.7716	33.8618	3.10174	Ighj4
		Gadd45g	0.0227341	-0.799991	0.397	0.451			FMT_HC	FMT_HTGP			ENSMUSG00000020581	0.825629	0	0	469.863	99.1542	397.001	-9.94183	Agr2
		Clps	0.00030865	-0.725806	0.074	0.261		MPs	4919	7393			ENSMUSG00000023913	3252.15	3047.16	3056.58	1011.34	1398.07	966.814	1.46995	Pla2g7
		Id2	0.0377699	-0.695619	0.471	0.513		Fibroblasts	1505	3109			ENSMUSG00000111709	0	0	0	169.281	60.4841	310.595	-10.0648	Gm3776
		Gm45778	0.00150287	-0.679288	0.147	0.321		PancreaticDuctal	2612	1819			ENSMUSG00000029816	7904.57	5956.74	7297.49	2724.77	2444.15	1828.54	1.59625	Gpnmb
		Atf3	0.0036732	-0.665054	0.5	0.571		AcinarCells	1616	324			ENSMUSG00000036377	2.47689	1.93778	4.76399	205.09	55.5264	91.0767	-5.26545	C530008M17Rik
		Cdk2ap2	0.00504085	-0.657169	0.441	0.545		MesothelialCells	535	1309			ENSMUSG00000091345	780.219	681.13	640.281	90.0661	193.351	80.5678	2.52583	Col6a5
		Gm42418	1.09e-06	-0.641887	1	1		Neutrophils	108	856			ENSMUSG00000025401	8.25629	8.72002	10.4808	1834.96	530.475	239.368	-6.56891	Myo1a
		Ccl6	2.36e-05	-0.58526	0.515	0.703		ECs	330	525			ENSMUSG00000038156	1280.55	1247.93	1146.22	359.179	498.746	502.089	1.43406	Spon1
		Fosb	0.0104587	-0.574498	0.309	0.441		BCells	176	371			ENSMUSG00000048473	0.825629	0.968891	0.952799	2884.28	812.073	2.3353	-10.3986	Sult6b2
		Nfkbia	1.88e-09	-0.545763	1	0.991		Erythrocytes	89	291			ENSMUSG00000046804	0	0	0	141.067	78.3318	93.412	-9.2769	Phgr1
		Cd177	2.18e-06	-0.536062	0.109	0.309		TCells	152	251			ENSMUSG00000039364	0	0	0	217.027	116.01	57.2148	-9.59717	Sectm1b
		Osgin1	0.138382	-0.501903	0.529	0.536		PlasmaCells	169	336			ENSMUSG00000074445	0	0	0	92.2363	69.408	196.165	-9.46938	Sprr2a3
		Rhob	0.0154927	-0.494955	0.618	0.6		NeuroendocrineCells	124	93			ENSMUSG00000037145	1.65126	0.968891	10.4808	1484.46	545.348	3588.19	-8.75087	2210407C18Rik
		Sirpb1c	0.023308	-0.493506	0.147	0.271		PanSCs	21	49			ENSMUSG00000076677	967.637	2675.11	542.143	112.854	137.824	73.5619	3.68871	Ighv6-3
		Ftl1	5.66e-05	-0.485956	0.985	0.977							ENSMUSG00000076655	317.867	154.054	109.572	20.6175	16.8562	9.3412	3.63033	Ighv4-1
		Sirpb1b	0.0102337	-0.4848	0.353	0.465							ENSMUSG00000025877	1744.55	2304.99	2561.12	792.147	879.498	720.44	1.46596	Hk3
		H3f3b	1.95e-05	-0.483645	1	0.999							ENSMUSG00000036500	0	0	0	15081.2	5242.28	0	-28.3808	Akp3
		Fxyd5	1.93e-06	-0.482889	0.956	0.95		figure 3h	U cell score NETs formation				ENSMUSG00000004366	14.8613	20.3467	18.1032	87.8958	217.148	148.291	-3.09347	Sst
		Hbb-bs	8.1e-06	-0.479756	0.588	0.767		gene_id	FMT_HC	FMT_HTGP			ENSMUSG00000095700	463.178	277.103	386.836	11.9365	46.6025	56.0472	3.29978	Ighv10-3
		Hbb-bt	0.0134274	-0.476227	0.118	0.244		padi4	1	1.19304			ENSMUSG00000094561	785.999	272.258	297.273	31.4689	30.7378	64.2207	3.42771	Ighv1-22
		Cxcl2	1.63e-09	-0.473013	1	1		Hmgb1	1	1.26479			ENSMUSG00000004207	65801	57025	64380.6	25676.4	30506.8	21725.3	1.26476	Psap
		Ppp1r15a	0.0355685	-0.45734	0.676	0.685		Nfkb1	1	1.19542			ENSMUSG00000094951	223.745	119.174	147.684	32.554	16.8562	17.5147	2.87646	Ighv5-6
		Ints6l	0.0695239	-0.450615	0.147	0.222		Nfkbia	1	1.45979			ENSMUSG00000037010	194.023	242.223	206.757	71.6188	52.5517	64.2207	1.77286	Apln
		Adrb2	0.00051101	-0.450575	0.559	0.644		H3f3b	1	1.39827			ENSMUSG00000006345	357.497	431.156	322.046	1407.42	1084.75	890.917	-1.60725	Ggt1
		mt-Rnr1	5.04e-05	-0.44738	0.941	0.97		Mapk13	1	1.22989			ENSMUSG00000022809	0	0	0	186.643	61.4756	47.8736	-9.19784	Nr1i2
		Hspa5	0.0007574	-0.44216	0.868	0.868		Hist1h1e	1	1.24314			ENSMUSG00000073420	0.825629	0	0	408.01	111.053	73.5619	-9.23758	Btnl5-ps
		Gm2a	0.12539	-0.438474	0.103	0.163							ENSMUSG00000027790	0	0	0	5554.8	971.711	0	-26.7883	Sis
		Ier3	0.00187297	-0.437588	0.941	0.956							ENSMUSG00000096770	5547.4	7724	8062.58	16332.3	19602.8	22316.1	-1.44919	Amy2a4
		Ifitm1	7.08e-05	-0.425708	0.926	0.949							ENSMUSG00000026688	198.151	192.809	179.126	857.255	489.822	1168.82	-2.14104	Mgst3
		Bcl2a1b	0.864323	-0.423555	0.235	0.212		figure 3h	U cell score NETs formation				ENSMUSG00000097124	222.094	310.045	370.639	60.7675	90.2303	51.3766	2.15185	A530020G20Rik
		Tspan13	0.0790273	-0.417061	0.176	0.252			FMT-HC	FMT-HTGP			ENSMUSG00000029269	0	0	0	475.288	217.148	91.0767	-10.6022	Sult1b1
		Sap18	0.292054	-0.415131	0.176	0.211			0.503667	0.716429			ENSMUSG00000058818	3094.46	2673.17	3105.17	1550.66	1583.49	1501.6	0.936573	Pirb
		Il23a	0.485685	-0.410795	0.132	0.158			0.473143	0.685667			ENSMUSG00000074207	108.157	93.0135	134.345	606.59	423.389	322.271	-2.01133	Adh1
		Fos	0.00174059	-0.406211	0.956	0.944			0.286857	0.671714			ENSMUSG00000094117	143.659	117.236	142.92	20.6175	25.7801	38.5324	2.25666	Igkv3-12
		Slpi	0.00387467	-0.404571	0.971	0.955			0.276905	0.66681			ENSMUSG00000017688	0.825629	2.90667	1.9056	380.882	126.917	22.1853	-6.57823	Hnf4g
		Hba-a1	0.0405562	-0.402114	0.309	0.439			0.41581	0.662286			ENSMUSG00000035429	1.65126	0	0	320.114	78.3318	87.5737	-8.07989	Ptprh
		Mir142hg	0.0217532	-0.396464	0.662	0.638			0.414429	0.659524			ENSMUSG00000031722	9574.82	7395.54	6580.03	2104.07	3157.07	1837.88	1.72988	Hp
		Mir7678	0.174573	-0.393713	0.279	0.315			0.378095	0.659476			ENSMUSG00000095519	336.031	54.2579	71.4599	3.2554	2.97463	0	6.18154	Ighv1-66
		Srsf7	0.146245	-0.391923	0.132	0.185			0.369714	0.659143			ENSMUSG00000026576	305.483	431.156	517.37	2801.81	1293.96	1624.2	-2.18992	Atp1b1
		2310001H17Rik	0.532533	-0.391216	0.397	0.347			0.477619	0.65881			ENSMUSG00000019326	200.628	182.151	203.899	56.4269	70.3995	68.8913	1.58361	Aoc3
		Hba-a2	0.117074	-0.390265	0.265	0.343			0.401	0.65681			ENSMUSG00000031725	14.0357	2.90667	9.52799	199.665	93.205	80.5678	-3.80191	Ces1f
		Rgs2	0.155156	-0.38104	0.588	0.575			0.377762	0.656667			ENSMUSG00000024353	6725.57	2156.75	2588.75	295.156	729.775	404.007	3.00465	Mzb1
		Pim1	0.00156982	-0.379477	0.971	0.921			0.508905	0.656238			ENSMUSG00000079620	0.825629	0	2.8584	171.451	34.704	81.7355	-6.29821	Muc4
		Fam32a	0.272548	-0.373538	0.338	0.352			0.369952	0.653333			ENSMUSG00000017400	558.125	257.725	326.81	54.2567	94.1965	43.203	2.57206	Stac2
		Igfbp6	0.262701	-0.369298	0.368	0.395			0.362524	0.644762			ENSMUSG00000020125	181.638	222.845	276.312	4.34053	36.6871	10.5088	3.70849	Elane
		Ctsl	0.32639	-0.362345	0.309	0.323			0.448381	0.644714			ENSMUSG00000078664	0	0	0	326.625	61.4756	323.439	-10.4629	Sprr2a1
		Malat1	2.12e-07	-0.358395	1	1			0.286857	0.641762			ENSMUSG00000095200	255.119	116.267	82.8935	13.0216	13.8816	2.3353	3.94329	Ighv1-7
		Lsp1	0.0140931	-0.352295	0.632	0.703			0.42019	0.636714			ENSMUSG00000096638	466.48	70.729	156.259	11.9365	15.8647	12.8441	4.09159	Ighv2-9
		Zfp36	1.51e-05	-0.351011	1	0.999			0.283571	0.635333			ENSMUSG00000061353	3925.87	4430.74	3660.65	1342.31	1979.12	1374.32	1.35532	Cxcl12
		St3gal6	0.191637	-0.350454	0.206	0.251			0.250048	0.635143			ENSMUSG00000036814	0.825629	0	5.71679	57.5121	59.4925	56.0472	-4.7513	Slc6a20a
		Atg3	0.173555	-0.35031	0.353	0.382			0.286571	0.631333			ENSMUSG00000061718	5.7794	17.44	9.52799	252.836	121.96	67.7237	-3.76784	Ppp1r1b
		Tsc22d3	0.205015	-0.345296	0.471	0.49			0.366143	0.631143			ENSMUSG00000096108	752.973	384.65	259.161	19.5324	67.4249	65.3884	3.19681	Ighv11-2
		Hcar2	0.0381048	-0.340119	0.853	0.888			0.285619	0.62919			ENSMUSG00000023992	1360.64	767.362	1059.51	340.732	384.718	352.63	1.56415	Trem2
		Nktr	0.587541	-0.339668	0.294	0.283			0.360952	0.627952			ENSMUSG00000021356	1789.14	815.806	951.846	128.046	313.327	178.65	2.51921	Irf4
		Hmgb1	0.380481	-0.338905	0.221	0.248			0.435571	0.624476			ENSMUSG00000040505	1.65126	0.968891	0.952799	376.541	135.841	10.5088	-7.17698	Abcg5
		Gm28809	0.163545	-0.338088	0.074	0.127			0.36719	0.623			ENSMUSG00000093896	833.885	361.396	2638.3	35.8094	39.6617	44.3707	4.99971	Ighv1-76
		Calm2	0.514233	-0.334959	0.382	0.356			0.283048	0.622952			ENSMUSG00000032908	37.1533	27.1289	31.4424	250.666	108.078	165.806	-2.45019	Sgpp2
		Gm47230	0.193654	-0.334801	0.132	0.19			0.28481	0.622524			ENSMUSG00000049493	71.0041	142.427	114.336	998.323	481.89	398.169	-2.52069	Pls1
		Wfdc17	6.77e-05	-0.334507	0.985	0.995			0.337333	0.618238			ENSMUSG00000055730	0	0	0	107.428	32.7209	40.8677	-8.48785	Ces2a
		Ins2	0.0616575	-0.33294	0.529	0.358			0.338048	0.617857			ENSMUSG00000038642	21858.5	17870.2	20516.6	6514.06	9486.08	5469.27	1.48849	Ctss
		Themis2	0.179171	-0.330739	0.397	0.391			0.388905	0.616762			ENSMUSG00000102888	212.187	201.529	357.3	53.1715	12.89	15.1794	3.24748	Ighv1-11
		Map1lc3b	0.00531723	-0.328987	0.956	0.833			0.377762	0.616762			ENSMUSG00000032454	2.47689	2.90667	0	2525.11	942.957	107.424	-9.36962	Rbp2
		Lilrb4	0.072718	-0.325821	0.618	0.613			0.624762	0.615905			ENSMUSG00000026175	3.30252	1.93778	12.3864	2764.92	876.523	176.315	-7.76203	Vil1
		Hnrnpu	0.522981	-0.325707	0.162	0.174			0.366381	0.611952			ENSMUSG00000024112	721.6	330.392	397.317	60.7675	118.985	105.088	2.34711	Cacna1h
		Gm39321	0.510185	-0.325255	0.162	0.177			0.421	0.611143			ENSMUSG00000022057	4.12814	3.87556	2.8584	59.6823	40.6532	45.5383	-3.74033	Adamdec1
		Atox1	0.834677	-0.325131	0.426	0.373			0.231	0.607381			ENSMUSG00000074934	22.292	17.44	16.1976	85.7255	115.019	78.2325	-2.31492	Grem1
		Ptgs2	0.658489	-0.321709	0.515	0.486			0.414762	0.606952			ENSMUSG00000038151	424.373	244.161	357.3	110.684	109.07	94.5796	1.70649	Prdm1
		Gm9733	0.135084	-0.320295	0.088	0.15			0.393429	0.605429			ENSMUSG00000041737	24.7689	7.75113	20.9616	282.135	134.85	99.2502	-3.2639	Tmem45b
		2410006H16Rik	0.659821	-0.31756	0.294	0.273			0.422667	0.601476			ENSMUSG00000002985	45380.7	30870.8	43417.1	11527.4	17976.7	12595.4	1.50715	Apoe
		H2-Q10	0.641796	-0.31685	0.559	0.475			0.287048	0.600476			ENSMUSG00000095007	379.789	122.08	252.492	10.8513	42.6363	23.353	3.29012	Igkv12-41
		Sub1	0.189215	-0.314684	0.632	0.62			0.283238	0.594286			ENSMUSG00000069893	203.105	147.271	165.787	35.8094	59.4925	36.1971	1.96746	9930111J21Rik1
		Hist1h1e	0.181624	-0.313985	0.353	0.4			0.286571	0.582381			ENSMUSG00000019772	0	2.90667	0.952799	30.3837	74.3657	82.9031	-5.66623	Vip
		Ndufa3	0.118428	-0.311293	0.294	0.361			0.422238	0.578905			ENSMUSG00000000753	514.367	444.721	543.095	219.197	207.232	248.709	1.15532	Serpinf1
		Tnf	0.0907284	-0.309236	0.559	0.642			0.281238	0.578095			ENSMUSG00000024215	42.9327	28.0978	35.2536	149.748	112.044	193.83	-2.09332	Spdef
		Ltb	0.586471	-0.309015	0.25	0.252			0.542381	0.57619			ENSMUSG00000022843	79.2604	142.427	117.194	587.057	297.463	511.431	-2.04403	Clcn2
		Ifi27l2a	0.0485213	-0.305378	0.765	0.778			0.282048	0.57519			ENSMUSG00000031613	132.101	145.334	120.053	284.305	344.065	400.504	-1.37172	Hpgd
		Plaur	0.353522	-0.301519	0.603	0.56			0.402238	0.57419			ENSMUSG00000014361	985.801	688.881	987.1	398.244	342.082	342.121	1.29843	Mertk
		Etf1	0.524863	-0.300661	0.191	0.194			0.373238	0.569429			ENSMUSG00000034652	1230.19	902.037	1119.54	381.967	514.61	343.289	1.39015	Cd300a
		Zyx	0.156465	-0.299956	0.765	0.682			0.374143	0.56619			ENSMUSG00000096498	662.154	96.8891	436.382	41.2351	33.7124	37.3648	3.41299	Ighv2-5
		Mapk13	0.732581	-0.298537	0.147	0.144			0.368762	0.56319			ENSMUSG00000057729	284.016	413.716	423.043	23.8729	98.1627	40.8677	2.77667	Prtn3
		Chd7	0.502685	-0.298188	0.235	0.237			0.377095	0.558381			ENSMUSG00000015305	1151.75	1228.55	1174.8	695.571	669.291	664.393	0.808778	Sash1
		Ddx5	0.00329874	-0.297554	0.941	0.924			0.286857	0.554905			ENSMUSG00000040600	0	0	0	364.605	81.3065	84.0708	-10.0381	Eps8l3
		Cst3	0.156029	-0.296652	0.618	0.558			0.258238	0.554			ENSMUSG00000024681	61.9222	82.3557	72.4127	0	9.91542	4.6706	3.86646	Ms4a3
		Cd52	0.00147497	-0.293463	0.985	0.96			0.375	0.553048			ENSMUSG00000075010	2312.59	2423.2	3209.03	547.992	977.661	372.48	2.06462	AW112010
		Id1	0.929182	-0.291112	0.471	0.401			0.276	0.552476			ENSMUSG00000076652	980.021	443.752	585.971	91.1512	194.342	84.0708	2.4409	Ighv7-3
		Arf4	0.1524	-0.290151	0.426	0.464			0.328619	0.551571			ENSMUSG00000029522	1975.73	2353.44	2871.74	5297.62	4921.02	5903.64	-1.16292	Pla2g1b
		Ifrd1	0.73473	-0.287051	0.412	0.39			0.402095	0.550762			ENSMUSG00000074151	1350.73	1590.92	1687.41	583.802	745.64	455.383	1.37386	Nlrc5
		Txnip	0.552052	-0.286711	0.735	0.64			0.420333	0.550667			ENSMUSG00000050711	14.0357	30.0356	36.2064	243.07	205.249	99.2502	-2.77787	Scg2
		Dnajb1	0.107988	-0.285165	0.221	0.287			0.280667	0.55			ENSMUSG00000095761	621.699	277.103	420.184	8.68107	68.4164	49.0413	3.38443	Ighv1-20
		Map3k8	0.230404	-0.284962	0.471	0.494			0.325095	0.549143			ENSMUSG00000048992	0	0.968891	0	251.751	65.4418	28.0236	-8.45809	Prss32
		Srp14	0.522537	-0.28416	0.118	0.135			0.278762	0.547381			ENSMUSG00000053469	210.535	79.4491	106.713	21.7027	15.8647	19.85	2.79351	Tg
		Pcna	0.175948	-0.281856	0.088	0.143			0.332143	0.546571			ENSMUSG00000019762	1.65126	0.968891	0.952799	85.7255	25.7801	58.3825	-5.54755	Iyd
		Rpl17	0.299351	-0.28098	0.618	0.568			0.460238	0.546333			ENSMUSG00000071551	2.47689	3.87556	2.8584	157.344	64.4502	24.5206	-4.74959	Akr1c19
		Itga4	0.166395	-0.279773	0.074	0.125			0.275762	0.546238			ENSMUSG00000030909	0.825629	0	4.76399	197.494	49.5771	38.5324	-5.69235	Anks4b
		Rnf13	0.535733	-0.278599	0.147	0.158			0.323048	0.542429			ENSMUSG00000039753	3361.13	3145.02	3284.3	1977.11	2028.7	1989.67	0.707523	Fbxl5
		Fabp4	0.166736	-0.27797	0.206	0.257			0.359381	0.541476			ENSMUSG00000094124	1472.92	443.752	300.132	16.277	28.7547	5.83825	5.44026	Ighv1-74
		Lcp2	0.341441	-0.277765	0.382	0.391			0.396238	0.540095			ENSMUSG00000040808	108.983	184.089	257.256	2286.38	906.27	642.207	-2.8017	S100g
		Gm37376	0.161519	-0.276135	0.162	0.216			0.204571	0.539095			ENSMUSG00000031906	137.054	200.56	125.769	454.671	414.465	388.827	-1.44233	Smpd3
		Cdk11b	0.286781	-0.275139	0.368	0.371			0.30019	0.538667			ENSMUSG00000070427	693.528	677.255	901.348	261.517	345.057	209.009	1.47627	Il18bp
		Btg2	0.0113285	-0.27295	0.941	0.909				0.538333			ENSMUSG00000094940	82.5629	46.5068	145.778	2.17027	10.907	5.83825	3.84558	Ighv1-84
		Acod1	0.0406407	-0.271741	0.838	0.867				0.537524			ENSMUSG00000063522	8.25629	4.84445	4.76399	217.027	99.1542	29.1912	-4.26394	2010109I03Rik
		Csf3r	0.00412397	-0.27062	0.824	0.901				0.537286			ENSMUSG00000076646	108.157	47.4757	320.14	10.8513	7.93234	1.16765	4.56326	Ighv2-6-8
		Dennd4a	0.387006	-0.269439	0.25	0.266				0.536524			ENSMUSG00000021456	31.3739	64.9157	40.9704	376.541	172.528	193.83	-2.43996	Fbp2
		Mrpl33	0.10578	-0.268527	0.706	0.703				0.536381			ENSMUSG00000032091	9.90755	10.6578	11.4336	184.473	66.4333	60.7178	-3.28535	Tmprss4
		Psenen	0.690959	-0.268416	0.265	0.256				0.535			ENSMUSG00000026835	35.502	60.0712	56.2151	2.17027	4.95771	3.50295	3.8208	Fcnb
		Sycp2	0.630201	-0.267792	0.206	0.209				0.533476			ENSMUSG00000030650	748.02	968.891	810.832	2126.86	1567.63	1926.62	-1.15319	Tmc5
		Prdx6	0.518393	-0.266037	0.5	0.462				0.533143			ENSMUSG00000091705	128.798	220.907	138.156	1245.73	707.961	444.874	-2.29865	H2-Q2
		Cela2a	0.29275	-0.263153	0.191	0.228				0.532381			ENSMUSG00000019564	1218.63	685.975	754.617	300.582	328.2	252.212	1.59365	Arid3a
		Gm43181	0.857041	-0.262864	0.368	0.322				0.531762			ENSMUSG00000094006	530.879	112.391	399.223	35.8094	46.6025	52.5442	2.9507	Igkv4-59
		Pmaip1	0.588806	-0.261591	0.279	0.281				0.530286			ENSMUSG00000026656	3264.54	2202.29	2816.47	1181.71	1355.44	1143.13	1.17034	Fcgr2b
		Gcnt1	0.127612	-0.261264	0.088	0.154				0.53019			ENSMUSG00000021263	27.2458	12.5956	30.4896	292.986	94.1965	149.459	-2.92826	Degs2
		Ins1	0.148093	-0.259523	0.206	0.129				0.530143			ENSMUSG00000095442	49.5377	107.547	116.241	5.42567	1.98308	14.0118	3.70041	Ighv1-4
		Zcrb1	0.541341	-0.259146	0.103	0.119				0.529286			ENSMUSG00000049608	367.405	166.649	205.805	48.831	68.4164	39.7001	2.23438	Gpr55
		1600010M07Rik	0.975598	-0.258121	0.221	0.194				0.529143			ENSMUSG00000029153	33.0252	24.2223	38.112	312.518	147.74	110.927	-2.5819	Ociad2
		Lamtor4	0.512604	-0.257958	0.132	0.158				0.529095			ENSMUSG00000023057	0	0	0	920.193	427.355	58.3825	-11.4456	Fabp2
		Nfkb1	0.259565	-0.257522	0.088	0.13				0.528905			ENSMUSG00000019359	109.809	109.485	87.6575	32.554	18.8393	16.3471	2.17933	Gdpd2
		Ctsa	0.301693	-0.257475	0.103	0.144				0.528857			ENSMUSG00000034707	5438.42	4961.69	5510.99	3013.42	3337.53	2986.85	0.768787	Gns
		Nfkbiz	0.107096	-0.257267	0.882	0.882				0.528238			ENSMUSG00000006538	0.825629	1.93778	0	156.259	38.6701	30.3589	-6.36101	Ihh
		Gm26740	0.546063	-0.256669	0.132	0.147				0.527381			ENSMUSG00000073555	259.247	275.165	275.359	35.8094	99.1542	47.8736	2.14111	Gm4951
		Cd84	0.738421	-0.256498	0.426	0.371				0.526095			ENSMUSG00000030048	4.95377	6.78224	21.9144	422.117	175.503	1311.27	-5.82944	Gkn3
		Sycn	0.181105	-0.255936	0.088	0.143				0.525762			ENSMUSG00000004038	0	0	0.952799	177.962	61.4756	22.1853	-8.05832	Gstm3
		Cfp	0.850683	-0.255285	0.471	0.406				0.524			ENSMUSG00000094345	1033.69	549.361	451.627	35.8094	159.638	91.0767	2.82646	Igkv14-126
		Pglyrp1	0.360121	-0.255115	0.824	0.697				0.523143			ENSMUSG00000015854	1297.89	711.166	658.384	86.8107	264.742	98.0826	2.56664	Cd5l
		Padi4	0.843602	-0.254648	0.132	0.127				0.523048			ENSMUSG00000036813	0.825629	5.81335	2.8584	234.389	73.3741	22.1853	-5.14286	Entpd8
		Tnfrsf23	0.456496	-0.254196	0.103	0.129				0.523			ENSMUSG00000022468	272.458	105.609	124.817	10.8513	31.7294	24.5206	2.90395	Endou
		Trem3	0.721502	-0.253734	0.426	0.378				0.522952			ENSMUSG00000085620	0	0	0	52.0864	18.8393	38.5324	-7.76044	G630018N14Rik
		Gm8250	0.971053	-0.250398	0.176	0.155				0.522714			ENSMUSG00000034918	5.7794	2.90667	0.952799	2660.75	896.354	39.7001	-8.53464	Cdhr2
		1810037I17Rik	0.00062721	0.250818	0.456	0.243				0.522714			ENSMUSG00000004110	488.772	195.716	231.53	28.2135	75.3572	44.3707	2.62772	Cacna1e
		Clic4	0.00111488	0.250867	0.162	0.056				0.522286			ENSMUSG00000038179	1287.98	1075.47	1179.56	306.008	535.433	246.374	1.70216	Slamf7
		Atrn	3.96e-07	0.251029	0.147	0.026				0.521381			ENSMUSG00000025743	3574.15	3490.91	3915.05	1808.92	2193.29	1668.57	0.952942	Sdc3
		Gda	0.030838	0.251735	0.676	0.543				0.521333			ENSMUSG00000033715	6.60503	2.90667	6.66959	65.108	32.7209	219.518	-4.28474	Akr1c14
		Coq10b	0.0247925	0.251872	0.191	0.1				0.521286			ENSMUSG00000020072	4.95377	8.72002	15.2448	126.961	74.3657	52.5442	-3.14682	Pbld2
		Igfbp7	0.0082852	0.252569	0.235	0.117				0.521095			ENSMUSG00000095642	376.487	798.366	176.268	77.0445	59.4925	29.1912	3.02516	Ighv14-3
		Rps27l	0.00052237	0.252661	0.279	0.115				0.520857			ENSMUSG00000034107	4.12814	2.90667	3.8112	66.1931	21.8139	145.956	-4.423	Ano7
		Msl1	3.22e-05	0.252811	0.294	0.11				0.520095			ENSMUSG00000028488	3.30252	2.90667	4.76399	56.4269	28.7547	51.3766	-3.6379	Sh3gl2
		Scaf11	0.00233927	0.25284	0.147	0.054				0.518857			ENSMUSG00000076619	190.72	104.64	71.4599	4.34053	18.8393	16.3471	3.21267	Ighj3
		Npm1	0.00043551	0.253188	0.309	0.133				0.51881			ENSMUSG00000027075	153.567	106.578	119.1	27.1283	38.6701	39.7001	1.84783	Slc43a1
		Tpr	4.59e-05	0.253421	0.265	0.095				0.518095			ENSMUSG00000085683	23.1176	22.2845	36.2064	175.792	88.2473	120.268	-2.23692	Tmem238l
		Cebpd	0.0258822	0.25411	0.5	0.326				0.51781			ENSMUSG00000009092	1574.47	815.806	626.942	198.579	307.378	237.033	2.02166	Derl3
		Ankfy1	0.00012172	0.254648	0.162	0.048				0.517667			ENSMUSG00000023122	0.825629	1.93778	4.76399	40.1499	23.797	310.595	-5.65375	Sult1c2
		Cnnm2	2.03e-05	0.254675	0.132	0.029				0.516762			ENSMUSG00000076556	743.066	280.978	127.675	22.7878	60.4841	24.5206	3.41368	Igkv4-57
		Rela	0.00156482	0.2547	0.235	0.104				0.516714			ENSMUSG00000076620	61.0965	74.6046	37.1592	2.17027	5.94925	8.17355	3.41512	Ighj2
		Ubald2	0.00135766	0.255387	0.559	0.31				0.516238			ENSMUSG00000048865	2649.44	2120.9	2144.75	1048.24	1296.94	1005.35	1.04513	Arhgap30
		Rell1	0.00022599	0.255519	0.162	0.05				0.515476			ENSMUSG00000018593	12206.9	12463.8	15151.4	6868.89	7729.07	6427.91	0.921327	Sparc
		Psmb4	0.0179961	0.256264	0.191	0.095				0.515381			ENSMUSG00000059089	1604.2	1152.98	1602.61	606.59	735.724	551.131	1.20281	Fcgr4
		Dhx36	2.55e-05	0.256373	0.162	0.043				0.515143			ENSMUSG00000048612	2480.19	2856.29	2783.13	1649.4	1539.87	1590.34	0.764427	Myof
		Tax1bp1	0.00428889	0.256789	0.647	0.441				0.514619			ENSMUSG00000092748	49.5377	51.3512	36.2064	4.34053	5.94925	3.50295	3.2999	Gm22175
		Gclm	1.11e-07	0.256824	0.206	0.045				0.514333			ENSMUSG00000079227	1631.44	1537.63	1447.3	905.001	915.194	922.443	0.751415	Ccr5
		Il1f9	0.0320508	0.256891	0.765	0.612				0.513762			ENSMUSG00000030256	388.871	295.512	323.952	84.6404	143.774	68.8913	1.75802	Bhlhe41
		Myo18a	1.92e-09	0.257633	0.147	0.019				0.513571			ENSMUSG00000058435	0	0	1.9056	146.493	45.6109	31.5265	-6.9268	Btnl4
		Anxa2	0.00045304	0.258516	0.926	0.769				0.513333			ENSMUSG00000038459	492.9	604.588	524.039	998.323	960.804	1018.19	-0.877173	Abhd17c
		Atrx	8.86e-06	0.25868	0.324	0.114				0.512714			ENSMUSG00000034917	184.115	264.507	306.801	836.638	668.299	568.645	-1.4583	Tjp3
		Hipk1	0.00127994	0.258739	0.191	0.075				0.511952			ENSMUSG00000009292	538.31	623.966	699.354	297.327	303.412	225.356	1.17043	Trpm2
		Abcf1	2.49e-05	0.258889	0.176	0.048				0.511476			ENSMUSG00000020182	5.7794	12.5956	7.62239	278.879	149.723	24.5206	-4.13047	Ddc
		Nab1	0.00019181	0.259533	0.191	0.064				0.510619			ENSMUSG00000035042	1122.86	1443.65	1405.38	362.435	567.162	231.195	1.7733	Ccl5
		Cxcl1	0.0374019	0.259896	0.176	0.091				0.510095			ENSMUSG00000096410	730.682	105.609	236.294	31.4689	40.6532	38.5324	3.27749	Ighv1-19
		Ifi209	0.00015174	0.260129	0.176	0.055				0.51			ENSMUSG00000052212	167.603	301.325	267.736	49.9161	84.2811	71.2266	1.83962	Cd177
		Ssr3	5.33e-07	0.260524	0.279	0.081				0.507286			ENSMUSG00000033705	478.039	478.632	496.408	269.113	197.317	234.698	1.05245	Stard9
		1810013L24Rik	0.00445659	0.260981	0.191	0.085				0.506857			ENSMUSG00000041681	58.6196	122.08	112.43	787.807	1156.14	212.512	-2.88082	Iapp
		Ccng2	4.65e-06	0.261028	0.324	0.113				0.506762			ENSMUSG00000051483	213.012	273.227	202.946	658.676	453.135	547.628	-1.26801	Cbr1
		R3hdm2	6.75e-06	0.261183	0.206	0.058				0.506714			ENSMUSG00000038623	662.154	469.912	638.375	214.856	273.666	272.062	1.2193	Tm6sf1
		Ly6g	0.00097473	0.261406	0.441	0.246				0.506476			ENSMUSG00000031937	3.30252	0	2.8584	68.3634	18.8393	88.7414	-4.80455	Vstm5
		Myh9	0.00122054	0.263023	0.412	0.216				0.505571			ENSMUSG00000044626	35.502	61.0401	47.6399	220.282	120.968	277.901	-2.10419	Liph
		Mdm2	0.00496597	0.263127	0.265	0.133				0.505476			ENSMUSG00000021322	1227.71	1121.98	1050.94	542.567	622.689	420.354	1.09988	Aoah
		Parp12	0.0003897	0.263227	0.118	0.031				0.504619			ENSMUSG00000035891	1694.19	1406.83	1484.46	864.851	875.532	747.296	0.882123	Cerk
		Psmc6	9.41e-06	0.264295	0.176	0.045				0.504381			ENSMUSG00000096459	879.295	974.704	435.429	41.2351	203.266	87.5737	2.78325	Ighv9-3
		Bst2	0.00028527	0.264359	0.368	0.164				0.504333			ENSMUSG00000017950	110.634	206.374	204.852	1382.46	527.5	572.148	-2.2509	Hnf4a
		Atad2b	3.22e-06	0.265043	0.162	0.036				0.503524			ENSMUSG00000033213	740.589	569.708	665.054	342.902	336.133	287.242	1.03141	AA467197
		Ets2	0.0160024	0.265392	0.676	0.491				0.503381			ENSMUSG00000019987	11746.2	5670.92	7305.11	2914.67	3160.05	2467.24	1.53317	Arg1
		Cdkn2d	0.0003809	0.265437	0.647	0.367				0.503095			ENSMUSG00000076547	56.1428	131.769	50.4983	9.7662	10.907	3.50295	3.28572	Igkv4-70
		Rest	1.81e-05	0.265903	0.221	0.068				0.50281			ENSMUSG00000079440	0	0	0	8433.66	2662.29	46.706	-14.432	Alpi
		Selenot	1.85e-05	0.266283	0.221	0.068				0.502333			ENSMUSG00000093906	50.3634	100.765	22.8672	1.08513	2.97463	0	5.35939	Igkv9-129
		Gbp3	0.0457436	0.26656	0.132	0.066				0.501476			ENSMUSG00000000290	6952.62	6365.61	6738.19	3153.4	3699.44	2293.26	1.13264	Itgb2
		Rab1	0.00768869	0.266738	0.294	0.159				0.501476			ENSMUSG00000096632	389.697	178.276	263.925	30.3837	58.501	7.0059	3.10886	Igkv9-124
		Ikzf1	6.23e-05	0.266972	0.191	0.059				0.501333			ENSMUSG00000031004	4156.22	2131.56	2230.5	743.316	1129.37	674.901	1.74121	Mki67
		Susd6	1.83e-05	0.267016	0.309	0.113				0.501143			ENSMUSG00000026043	39889.4	39994.8	48719.5	21517.1	25913	21314.3	0.903596	Col3a1
		Pank3	4.47e-17	0.26747	0.103	0.001				0.501095			ENSMUSG00000038886	1568.69	1188.83	1192.9	613.1	717.877	596.669	1.03506	Man2a2
		Arf2	0.00011291	0.267589	0.191	0.061				0.500333			ENSMUSG00000032053	4772.96	1730.44	2035.18	215.942	788.276	309.427	2.6999	Pou2af1
		Ube2f	0.00244063	0.268038	0.191	0.08				0.499952			ENSMUSG00000058486	670.411	622.028	682.204	370.03	380.752	381.821	0.802114	Wdr91
		Prkd3	0.00112593	0.268975	0.162	0.059				0.499714			ENSMUSG00000098207	0.825629	3.87556	0.952799	44.4905	22.8055	54.8795	-4.46315	Arl14
		Nsmce1	9.59e-08	0.269138	0.162	0.029				0.498762			ENSMUSG00000073902	1296.24	1001.83	943.271	239.814	502.712	342.121	1.57868	Gm1966
		Slc27a4	0.00298223	0.269176	0.147	0.056				0.498619			ENSMUSG00000041301	23.1176	45.5379	45.7343	463.352	131.875	166.974	-2.7395	Cftr
		Senp2	0.00061286	0.270098	0.132	0.039				0.496905			ENSMUSG00000025207	26.4201	26.1601	26.6784	421.032	122.951	88.7414	-2.99702	Sema4g
		Hp	0.00130788	0.27054	0.941	0.868				0.496667			ENSMUSG00000029925	1059.28	681.13	871.811	370.03	418.431	307.092	1.25319	Tbxas1
		Gna13	0.00266459	0.270947	0.338	0.17				0.496286			ENSMUSG00000076665	350.892	95.9202	44.7815	4.34053	13.8816	14.0118	3.9318	Ighv7-1
		Inpp4a	0.00017611	0.271078	0.118	0.029				0.495952			ENSMUSG00000018796	1344.95	1581.23	1377.75	674.953	780.344	497.419	1.13922	Acsl1
		Atp5k	0.00186614	0.271225	0.235	0.102				0.495905			ENSMUSG00000049723	195.674	139.52	80.0351	31.4689	24.7886	9.3412	2.65682	Mmp12
		Wbp4	0.00029624	0.271947	0.132	0.038				0.495762			ENSMUSG00000028943	86.691	99.7958	105.761	294.071	242.928	197.333	-1.33149	Espn
		Krcc1	2.75e-06	0.272205	0.353	0.125				0.495286			ENSMUSG00000033060	97.4242	145.334	165.787	732.465	293.497	537.119	-1.93676	Lmo7
		Gm21188	0.00202012	0.272538	0.191	0.079				0.49481			ENSMUSG00000057191	894.982	663.69	740.325	286.475	409.507	277.901	1.23822	AB124611
		Ell2	0.00020637	0.273336	0.221	0.079				0.494714			ENSMUSG00000021457	4921.57	3501.57	3555.85	1380.29	2047.53	1187.5	1.37576	Syk
		Gapdh	0.00311148	0.273401	1	0.875				0.494333			ENSMUSG00000037206	467.306	446.659	565.01	179.047	251.852	233.53	1.15373	Islr
		Nupr1	0.0226713	0.273481	0.574	0.421				0.493762			ENSMUSG00000058921	0	0	0.952799	67.2783	26.7716	35.0295	-7.03777	Slc10a5
		Vamp3	0.00703311	0.273608	0.221	0.105				0.493619			ENSMUSG00000112023	3161.33	2455.17	3133.76	1596.23	1641	1402.35	0.91524	Lilr4b
		Vdac2	7.35e-06	0.276013	0.235	0.07				0.492857			ENSMUSG00000027792	24.7689	19.3778	23.82	268.028	157.655	56.0472	-2.82478	Bche
		Chst15	0.00014484	0.276718	0.162	0.048				0.492238			ENSMUSG00000037544	236.955	132.738	144.825	46.6607	56.5179	50.2089	1.74688	Dlgap5
		Pcmt1	3.4e-08	0.276889	0.191	0.036				0.49219			ENSMUSG00000061531	2.47689	2.90667	5.71679	170.366	89.2388	11.6765	-4.61984	Tmem236
		Hdlbp	7.46e-06	0.276974	0.221	0.064				0.492143			ENSMUSG00000031443	657.201	434.063	605.027	218.112	265.733	165.806	1.38331	F7
		Cyfip2	3.47e-05	0.277642	0.191	0.056				0.491619			ENSMUSG00000028649	5943.7	5253.33	4982.19	3290.12	3283	2921.46	0.768947	Macf1
		Tab2	0.00068349	0.279186	0.221	0.086				0.489524			ENSMUSG00000045328	406.209	257.725	224.861	70.5337	117.002	66.556	1.80409	Cenpe
		Rpl31	0.00043475	0.279332	0.559	0.296				0.489143			ENSMUSG00000036469	930.484	555.175	653.62	243.07	332.167	238.201	1.39453	2023-03-01
		Ccni	1.23e-06	0.279672	0.368	0.13				0.488524			ENSMUSG00000031659	1690.89	1367.11	1478.74	729.21	874.54	615.351	1.03115	Adcy7
		Kmt5a	0.0210494	0.279683	0.132	0.06				0.486381			ENSMUSG00000040314	158.521	186.027	192.465	1.08513	33.7124	9.3412	3.59128	Ctsg
		Atp6v0b	0.00068414	0.279758	0.515	0.291				0.486238			ENSMUSG00000038811	531.705	357.521	430.665	157.344	217.148	149.459	1.33166	Gngt2
		Ceacam1	0.00015104	0.280297	0.191	0.063				0.485762			ENSMUSG00000092528	47.8865	44.569	54.3095	9.7662	5.94925	9.3412	2.55978	Nlrp1c-ps
		Rplp1	0.0404718	0.28092	0.794	0.554				0.483762			ENSMUSG00000028415	0	3.87556	3.8112	399.329	67.4249	128.441	-6.29659	Spink4
		Pabpc1	0.00017073	0.281737	0.794	0.487				0.483667			ENSMUSG00000076543	75.1322	74.6046	70.5071	18.4473	8.92388	2.3353	2.88101	Igkv4-74
		Mcl1	0.00538901	0.2818	0.956	0.797				0.483619			ENSMUSG00000032359	3845.78	2574.34	3517.73	1415.01	1779.82	1394.17	1.11464	Ctsh
		Atp6v1d	0.0187125	0.282211	0.221	0.122				0.483143			ENSMUSG00000028519	7.43066	4.84445	7.62239	105.258	54.5348	29.1912	-3.24446	Dab1
		Actr3	0.00572501	0.282216	0.588	0.411				0.483048			ENSMUSG00000035811	0.825629	0.968891	0.952799	68.3634	19.8308	32.6942	-5.46399	Ugt2b35
		Snrpf	0.00065332	0.28235	0.132	0.04				0.482524			ENSMUSG00000015340	9199.98	8970.96	8956.31	3626.52	4541.26	2168.33	1.39189	Cybb
		Cndp2	8.78e-07	0.282459	0.103	0.014				0.482381			ENSMUSG00000021069	935.437	830.34	908.017	449.245	524.526	368.977	0.992628	Pygl
		Gk	1.63e-06	0.283243	0.456	0.173				0.48181			ENSMUSG00000027339	1837.02	1443.65	1726.47	847.489	993.525	880.408	0.879551	Rassf2
		Atxn10	0.00155768	0.283254	0.382	0.198				0.481714			ENSMUSG00000034593	2196.17	1611.27	1797.93	958.173	931.058	1055.56	0.92916	Myo5a
		Rap2b	1.22e-05	0.284035	0.103	0.018				0.481429			ENSMUSG00000029516	141.183	124.018	144.825	37.9797	59.4925	47.8736	1.49323	Cit
		Stk24	0.00013353	0.284059	0.279	0.11				0.480714			ENSMUSG00000054640	244.386	270.321	277.264	121.535	140.799	113.262	1.07336	Slc8a1
		Il2rg	1.23e-05	0.284106	0.309	0.113				0.477048			ENSMUSG00000047798	1846.93	1694.59	2433.45	963.598	678.215	979.658	1.18896	Cd300lf
		Bnip3	0.00519594	0.284196	0.206	0.098				0.475905			ENSMUSG00000029053	172.556	214.125	218.191	544.737	366.871	467.06	-1.18919	Prkcz
		Prkar1a	0.0001294	0.284827	0.353	0.153				0.473619			ENSMUSG00000045658	1232.66	1297.34	1085.24	711.848	692.096	586.16	0.860797	Pid1
		Cap1	0.00434088	0.285002	0.426	0.256				0.472905			ENSMUSG00000042726	1555.48	1369.04	1675.97	755.253	912.219	652.716	0.986895	Trafd1
		Sh3glb1	0.00057568	0.285245	0.574	0.333				0.472571			ENSMUSG00000070713	643.99	484.445	574.538	288.645	241.936	301.254	1.0354	Gm10282
		Map2k1	0.00318525	0.285587	0.162	0.065				0.472429			ENSMUSG00000112148	1599.24	1416.52	1667.4	826.872	956.838	723.943	0.900573	Lilrb4a
		Pkm	0.0117488	0.285756	0.882	0.706				0.472429			ENSMUSG00000068893	0	0	0	70.5337	26.7716	248.709	-9.42248	Sprr2a2
		Cd9	7.63e-05	0.286184	0.868	0.59				0.471762			ENSMUSG00000020573	1496.04	855.531	915.64	351.583	499.737	340.954	1.454	Pik3cg
		P4ha1	1.95e-07	0.286657	0.162	0.03				0.469524			ENSMUSG00000029082	1829.59	1595.76	1729.33	742.231	946.923	530.113	1.21507	Bst1
		Sdc4	1.29e-05	0.288774	0.191	0.054				0.469143			ENSMUSG00000071713	2789.8	2587.91	2612.57	1228.37	1688.6	1230.7	0.945572	Csf2rb
		Gab2	0.00137072	0.289176	0.206	0.083				0.468286			ENSMUSG00000035930	0	6.78224	0.952799	123.705	55.5264	25.6883	-4.76606	Chst4
		Spata13	0.00259155	0.289561	0.382	0.204				0.468238			ENSMUSG00000032815	274.109	188.934	214.38	102.003	90.2303	74.7296	1.34338	Fanca
		Sntb2	8.48e-06	0.289718	0.176	0.045				0.467762			ENSMUSG00000034427	94.9473	111.422	196.277	1321.69	523.534	346.792	-2.44549	Myo15b
		Gm10800	0.0676563	0.289781	0.103	0.05				0.462667			ENSMUSG00000053219	112.286	130.8	100.044	253.921	224.089	281.404	-1.14553	Raet1e
		Cdkn1a	0.0109833	0.289839	0.294	0.167				0.451048			ENSMUSG00000036273	636.56	573.583	523.087	144.323	275.649	112.094	1.7012	Lrrk2
		Slc25a20	0.00048637	0.291285	0.221	0.085				0.444952			ENSMUSG00000000159	110.634	168.587	127.675	324.455	285.564	317.601	-1.19089	Igsf5
		Atp11b	5.27e-07	0.29165	0.412	0.15				0.444619			ENSMUSG00000026818	45047.1	60149.7	56779.2	89014.6	110265	118416	-0.971874	Cel
		Dpm2	6.31e-06	0.292449	0.176	0.044				0.443714			ENSMUSG00000040466	777.742	681.13	742.23	342.902	428.346	282.571	1.06122	Blvrb
		Ptms	0.00038568	0.29246	0.132	0.038				0.443524			ENSMUSG00000068452	0.825629	0.968891	0.952799	71.6188	5.94925	105.088	-6.05763	Duox2
		1110008F13Rik	0.00895425	0.292983	0.294	0.168				0.442571			ENSMUSG00000002831	593.627	330.392	357.3	66.1931	77.3403	169.309	2.0376	Plin4
		Cyr61	4.39e-05	0.294216	0.147	0.038				0.434667			ENSMUSG00000029468	618.396	616.215	609.791	325.54	386.701	323.439	0.831449	P2rx7
		Bsg	0.00031315	0.294241	0.338	0.154				0.432571			ENSMUSG00000031444	1977.38	2062.77	1840.81	1007	1218.61	859.39	0.930188	F10
		Hsp90ab1	0.0014605	0.295577	0.397	0.195				0.426952			ENSMUSG00000035780	0	0	0	66.1931	47.594	3.50295	-7.86385	Ugt2a3
		Lgals3bp	0.0107401	0.296529	0.162	0.071				0.426857			ENSMUSG00000029864	41.2814	24.2223	26.6784	151.919	105.103	88.7414	-1.901	Gstk1
		Lims1	0.00144523	0.29657	0.235	0.102				0.426381			ENSMUSG00000081723	174.208	136.614	172.457	53.1715	70.3995	37.3648	1.58066	Gm15931
		Mrgpra2b	0.00541408	0.297054	0.662	0.489				0.426381			ENSMUSG00000022822	1116.25	1423.3	1295.81	632.633	729.775	499.754	1.04134	Abcc5
		Rnf144a	0.0146879	0.297989	0.206	0.11				0.42619			ENSMUSG00000026955	261.724	114.329	141.967	28.2135	47.594	47.8736	2.06805	Sapcd2
		Prr13	0.00057114	0.299451	0.912	0.687				0.426143			ENSMUSG00000073421	9990.11	8466.17	10770.4	1928.28	4708.83	1878.75	1.77889	H2-Ab1
		Ash1l	1.94e-05	0.299656	0.279	0.1				0.426095			ENSMUSG00000000385	123.019	202.498	178.173	768.274	334.15	555.801	-1.71989	Tmprss2
		Fam217b	1.67e-07	0.300266	0.162	0.03				0.42519			ENSMUSG00000027009	2773.29	1592.86	1788.4	565.355	980.635	659.722	1.48018	Itga4
		Reep3	0.00025388	0.301662	0.206	0.075				0.424667			ENSMUSG00000026600	1574.47	1586.07	1579.74	825.787	1026.25	765.978	0.855797	Soat1
		Med13l	0.00038141	0.301878	0.191	0.069				0.424381			ENSMUSG00000030144	1645.48	1499.84	1546.39	878.958	939.982	676.069	0.910496	Clec4d
		Ndufa5	1.5e-08	0.30212	0.176	0.03				0.42419			ENSMUSG00000095127	1615.76	607.495	531.662	157.344	228.055	54.8795	2.64411	Ighv1-82
		Srsf2	0.00043644	0.302534	0.235	0.095				0.424			ENSMUSG00000024712	704.261	673.379	771.767	1375.95	1122.43	1526.12	-0.904487	Rfk
		Ifit3b	0.116427	0.302846	0.191	0.123				0.423857			ENSMUSG00000068335	463.178	437.939	431.618	259.347	256.809	247.542	0.803372	Dok1
		1810009J06Rik	0.00023373	0.303404	0.235	0.089				0.423524			ENSMUSG00000020151	2.47689	2.90667	7.62239	94.4066	31.7294	32.6942	-3.62214	Ptprr
		Pygl	0.00094984	0.303761	0.721	0.405				0.42319			ENSMUSG00000023236	8.25629	3.87556	5.71679	35.8094	42.6363	39.7001	-2.71096	Scg5
		Pcf11	0.00191959	0.305767	0.324	0.158				0.423			ENSMUSG00000047888	1117.9	913.664	912.781	581.632	552.289	516.101	0.835703	Tnrc6b
		Msra	1.8e-05	0.305844	0.353	0.14				0.422667			ENSMUSG00000042333	467.306	514.481	590.735	201.835	281.598	156.465	1.29456	Tnfrsf14
		Upp1	0.0126536	0.305928	0.662	0.526				0.422571			ENSMUSG00000022488	3250.5	2498.77	2482.04	1403.08	1556.72	1117.44	1.01334	Nckap1l
		Bhlhe40	0.00040672	0.306131	0.368	0.179				0.422571			ENSMUSG00000041372	0	0	3.8112	53.1715	19.8308	45.5383	-4.99997	B4galnt3
		Rnf130	1.96e-05	0.306925	0.206	0.063				0.422476			ENSMUSG00000034118	813.244	512.543	539.284	232.219	305.395	239.368	1.2631	Tpst1
		Glud1	4.25e-05	0.30743	0.176	0.051				0.422286			ENSMUSG00000015243	2911.99	2858.23	3569.18	1559.34	1820.47	1222.53	1.02058	Abca1
		Rnd1	0.00300967	0.309179	0.397	0.223				0.422095			ENSMUSG00000038147	1918.76	1328.35	1489.22	661.931	868.591	558.136	1.18076	Cd84
		Nfe2	8.2e-07	0.309291	0.353	0.117				0.421952			ENSMUSG00000046352	587.022	657.877	590.735	1117.69	1071.86	1591.51	-1.04223	Gjb2
		Plec	9.25e-07	0.309547	0.206	0.051				0.421857			ENSMUSG00000074268	4322.17	6805.49	4901.2	9955.01	17359.9	12718	-1.32059	Amy2a5
		Psma5	0.00015643	0.310726	0.162	0.049				0.421714			ENSMUSG00000076583	445.84	155.991	221.049	35.8094	85.2726	42.0354	2.33196	Igkv8-24
		Rnf114	0.00076458	0.311237	0.368	0.183				0.421667			ENSMUSG00000045679	1062.58	580.366	658.384	270.198	346.048	224.189	1.45276	Pqlc3
		Lasp1	1.11e-06	0.312727	0.412	0.152				0.421571			ENSMUSG00000039196	72.6553	51.3512	53.3567	11.9365	15.8647	12.8441	2.12363	Orm1
		Rpl11	0.0595543	0.312849	0.544	0.382				0.421524			ENSMUSG00000038879	214.663	335.236	302.037	648.91	546.34	657.387	-1.12196	Nipal2
		Mafk	1.69e-07	0.312907	0.324	0.096				0.421476			ENSMUSG00000031453	2147.46	1353.54	1436.82	613.1	856.693	614.184	1.24433	Rasa3
		Ighm	3.45e-05	0.313199	0.162	0.044				0.421095			ENSMUSG00000096594	416.943	122.08	113.383	34.7243	44.6194	24.5206	2.64926	Igkv8-19
		Slc6a6	8.68e-05	0.313953	0.338	0.139				0.420952			ENSMUSG00000025467	0	0.968891	0	3036.2	966.754	5.83825	-11.9954	Prap1
		Mthfsl	0.00492449	0.316158	0.265	0.139				0.420905			ENSMUSG00000067206	0.825629	0.968891	0.952799	78.1296	24.7886	16.3471	-5.44582	Lrrc66
		Rab31	9.94e-05	0.318433	0.265	0.103				0.420762			ENSMUSG00000003309	265.852	402.09	372.544	823.616	657.393	732.116	-1.08991	Ap1m2
		Csnk1a1	1.92e-05	0.319228	0.324	0.123				0.420571			ENSMUSG00000006567	4.95377	5.81335	3.8112	100.917	33.7124	26.8559	-3.46982	Atp7b
		Snord13	1.88e-05	0.319488	0.162	0.041				0.420429			ENSMUSG00000047040	213.838	440.845	266.784	1030.88	788.276	741.457	-1.47562	Prr15l
		Ski	1.13e-06	0.31985	0.118	0.019				0.420381			ENSMUSG00000040026	50507.8	52619.5	51985.7	29176	25916.9	16858.5	1.10821	Saa3
		Ndufv3	6.3e-05	0.319923	0.176	0.051				0.420333			ENSMUSG00000021194	62.7478	89.138	90.5159	283.22	604.841	177.483	-2.13852	Chga
		Ywhab	0.00241599	0.320785	0.294	0.147				0.420238			ENSMUSG00000024660	633.257	441.814	519.275	270.198	264.742	263.889	0.997862	Incenp
		Npc2	0.00341409	0.321275	0.353	0.183				0.420238			ENSMUSG00000000296	21.4663	31.9734	29.5368	102.003	69.408	117.933	-1.8045	Tpd52l1
		Luc7l2	0.00051001	0.3217	0.368	0.182				0.419619			ENSMUSG00000000394	116.414	210.249	183.89	422.117	1350.48	506.76	-2.15984	Gcg
		Oasl1	0.00506251	0.321951	0.368	0.212				0.419286			ENSMUSG00000046008	56523.4	62115.6	41209.5	109793	108131	94995.3	-0.969083	Pnlip
		Ankrd33b	0.0140236	0.323365	0.279	0.162				0.41919			ENSMUSG00000058579	121100	172561	150020	252805	283667	337072	-0.977359	Cela2a
		Rbbp6	8.95e-05	0.323702	0.206	0.07				0.419095			ENSMUSG00000102364	162.649	6.78224	40.9704	1.08513	0.991542	1.16765	6.02527	Ighv8-5
		Batf	0.00057951	0.324663	0.309	0.142				0.418952			ENSMUSG00000037902	5388.05	5143.84	4979.33	2420.93	3252.26	2055.06	1.00486	Sirpa
		Mrgpra2a	5.96e-06	0.326286	0.426	0.174				0.418905			ENSMUSG00000032181	7.43066	4.84445	3.8112	34.7243	55.5264	30.3589	-2.89589	Scg3
		Cxcl5	0.00028118	0.32695	0.103	0.024				0.418905			ENSMUSG00000074758	113.111	35.849	62.8847	9.7662	12.89	9.3412	2.72515	Gm5535
		Rb1cc1	2.19e-05	0.327205	0.324	0.128				0.41881			ENSMUSG00000049625	411.989	364.303	399.223	221.367	197.317	227.692	0.864468	Tifab
		G6pdx	0.00152821	0.327285	0.309	0.15				0.418762			ENSMUSG00000054106	96125.5	135116	117880	199685	227904	206468	-0.860891	Try4
		Rab11fip1	0.00070573	0.328294	0.441	0.234				0.418524			ENSMUSG00000022546	98.2498	121.111	107.666	537.141	290.522	225.356	-1.68798	Gpt
		Rap1b	0.0299801	0.328336	0.485	0.381				0.418381			ENSMUSG00000006398	719.948	294.543	392.553	137.812	167.571	133.112	1.68216	Cdc20
		Daxx	9.04e-06	0.328511	0.235	0.074				0.418238			ENSMUSG00000023272	4285.84	2701.27	2170.48	1061.26	1436.74	999.508	1.38855	Creld2
		Ptpn1	3.18e-05	0.328561	0.662	0.341				0.418238			ENSMUSG00000022445	0	1.93778	1.9056	385.222	148.731	18.6824	-7.19522	Cyp2d26
		H2-T22	5.27e-05	0.329246	0.353	0.144				0.417714			ENSMUSG00000031266	668.759	608.464	672.676	383.052	410.498	360.804	0.75574	Gla
		Ptbp3	0.00038922	0.331423	0.441	0.234				0.417476			ENSMUSG00000022586	210.535	359.459	426.854	30.3837	97.1711	12.8441	2.8211	Ly6i
		Cxcr2	0.00062937	0.331864	0.926	0.776				0.417143			ENSMUSG00000009646	0	0	0.952799	59.6823	23.797	16.3471	-6.66841	Pla2g12b
		Rhog	2.1e-05	0.332724	0.838	0.614				0.416857			ENSMUSG00000041642	1358.99	1032.84	1027.12	520.864	613.765	360.804	1.19228	Kif21b
		Ttr	1.67e-10	0.333318	0.176	0.024				0.416857			ENSMUSG00000056608	1379.63	1607.39	1823.66	2580.45	3018.25	2877.09	-0.817407	Chd9
		Ppy	1.67e-14	0.334127	0.162	0.013				0.416667			ENSMUSG00000037953	0	0	0	6.5108	7.93234	107.424	-7.91485	A4gnt
		Slc16a3	0.00669618	0.335512	0.5	0.321				0.416238			ENSMUSG00000038415	4.95377	21.3156	16.1976	82.4701	54.5348	214.848	-3.05856	Foxq1
		Hsp90b1	0.00049144	0.336275	0.294	0.129				0.415905			ENSMUSG00000041431	597.755	276.134	324.904	93.3215	159.638	112.094	1.71484	Ccnb1
		Mier1	0.0007326	0.33663	0.294	0.135				0.415571			ENSMUSG00000039878	364.928	567.77	346.819	984.216	845.786	1308.94	-1.29484	Slc39a5
		Lipg	0.00028817	0.337175	0.309	0.135				0.41519			ENSMUSG00000025911	94.9473	85.2624	73.3655	20.6175	32.7209	25.6883	1.67874	Adhfe1
		Adipor2	0.00285514	0.338126	0.162	0.065				0.415			ENSMUSG00000060671	1344.95	967.922	1004.25	477.459	633.596	430.863	1.1047	Atp8b2
		Cpd	7.02e-07	0.339438	0.221	0.056				0.415			ENSMUSG00000041836	573.812	538.703	526.898	337.476	294.488	247.542	0.897833	Ptpre
		Gnas	3.2e-05	0.339817	0.397	0.169				0.414714			ENSMUSG00000026961	3.30252	0.968891	3.8112	40.1499	14.8731	75.8972	-4.00321	Lrrc26
		Mndal	0.00037034	0.340072	0.103	0.025				0.414619			ENSMUSG00000064294	34.6764	23.2534	41.9231	1.08513	2.97463	4.6706	3.52971	Aox3
		Pfkfb3	2.66e-06	0.341384	0.426	0.174				0.414619			ENSMUSG00000023829	0	0.968891	1.9056	74.8742	32.7209	11.6765	-5.42579	Slc22a1
		Ebi3	0.00372476	0.341655	0.382	0.218				0.414524			ENSMUSG00000025154	923.053	529.983	684.11	241.985	352.989	286.074	1.2783	Arhgap19
		Rsf1	0.00092386	0.342828	0.147	0.05				0.414476			ENSMUSG00000041351	251.817	356.552	505.936	865.936	876.523	965.646	-1.28205	Rap1gap
		Rpl32	0.00029423	0.343326	0.765	0.449				0.414333			ENSMUSG00000089844	67.7016	36.8179	35.2536	6.5108	7.93234	1.16765	3.14024	A530032D15Rik
		Basp1	1.86e-06	0.343836	0.412	0.163				0.414333			ENSMUSG00000057137	135.403	184.089	182.937	62.9377	79.3234	52.5442	1.36125	Tmem140
		Ube2h	9.14e-06	0.344585	0.25	0.08				0.414286			ENSMUSG00000016206	668.759	437.939	557.387	186.643	284.573	143.621	1.43472	H2-M3
		Tgif1	0.00138411	0.345222	0.412	0.217				0.41419			ENSMUSG00000025396	0	0	0	55.3418	38.6701	2.3353	-7.58019	Hsd17b6
		Ctsz	2e-05	0.345248	0.456	0.202				0.413381			ENSMUSG00000095320	4.95377	6.78224	15.2448	33.6391	256.809	53.7119	-3.68095	Ccl21a
		Macf1	1.78e-05	0.346952	0.206	0.063				0.413333			ENSMUSG00000073147	780.219	484.445	463.06	207.26	237.97	270.895	1.27183	5031425E22Rik
		Cyfip1	0.00114229	0.347543	0.235	0.1				0.413286			ENSMUSG00000018983	761.23	485.414	476.399	187.728	273.666	131.944	1.53653	E2f2
		Arhgap30	4.22e-06	0.347786	0.456	0.182				0.413286			ENSMUSG00000034528	189.895	266.445	302.99	475.288	622.689	845.378	-1.35643	Hsd17b13
		Hnrnpab	6.17e-07	0.348196	0.206	0.05				0.413048			ENSMUSG00000036594	10679.5	8536.9	9799.54	1691.72	4823.85	1832.04	1.79725	H2-Aa
		Rbpj	2.39e-07	0.348888	0.25	0.066				0.412905			ENSMUSG00000073418	4661.5	4839.61	5292.8	2497.98	3249.28	2274.58	0.882737	C4b
		Bcl6	2.13e-07	0.350588	0.309	0.094				0.412619			ENSMUSG00000031264	687.749	452.472	467.824	166.025	279.615	185.656	1.34798	Btk
		Ndufa2	4.52e-05	0.350758	0.338	0.138				0.412571			ENSMUSG00000032322	602.709	568.739	623.13	358.094	380.752	347.96	0.723028	Pstpip1
		Higd1a	4.73e-08	0.351566	0.279	0.073				0.412			ENSMUSG00000028108	2104.53	1797.29	2064.72	1272.86	1280.08	1203.85	0.667407	Ecm1
		Mettl9	2.58e-05	0.351625	0.397	0.178				0.411905			ENSMUSG00000010080	173.382	286.792	240.105	578.376	434.296	681.907	-1.2757	Epn3
		Snord118	5.18e-10	0.352206	0.147	0.018				0.411667			ENSMUSG00000017754	2840.16	1741.1	2375.33	845.319	1279.09	901.425	1.20085	Pltp
		Clu	0.00036818	0.353235	0.779	0.914				0.411667			ENSMUSG00000074622	1806.48	1816.67	1934.18	1231.63	1259.26	1165.31	0.60376	Mafb
		Bloc1s4	1.28e-11	0.353617	0.147	0.014				0.411619			ENSMUSG00000101625	19.8151	20.3467	17.1504	115.024	57.5095	61.8854	-2.03112	Gm29371
		Pfkl	1.56e-08	0.353762	0.25	0.058				0.411048			ENSMUSG00000030483	0.825629	0	0	24.9581	19.8308	31.5265	-6.2778	Cyp2b10
		Cited2	0.00094293	0.354643	0.265	0.118				0.410952			ENSMUSG00000040613	1739.6	1207.24	1382.51	666.272	823.972	757.805	0.945629	Apobec1
		Il10rb	4.89e-06	0.355398	0.515	0.228				0.410762			ENSMUSG00000020493	169.254	105.609	114.336	30.3837	45.6109	50.2089	1.62769	Prr11
		Hnrnpk	0.0001107	0.35844	0.471	0.234				0.410762			ENSMUSG00000004952	1018.83	888.473	1102.39	401.499	617.731	446.042	1.03761	Rasa4
		Cyb5a	0.00212829	0.359514	0.118	0.038				0.410571			ENSMUSG00000033777	1338.34	1049.31	1180.52	634.803	598.892	749.631	0.848185	Tlr13
		Por	3.02e-06	0.362073	0.485	0.202				0.410571			ENSMUSG00000014351	0	0	0	60.7675	17.8478	4.6706	-7.36907	Gip
		Jund	1.68e-05	0.363254	0.824	0.559				0.410524			ENSMUSG00000062082	219.617	167.618	191.513	54.2567	98.1627	65.3884	1.40676	Cd200r4
		Clint1	0.00022715	0.364021	0.221	0.084				0.410476			ENSMUSG00000034248	1474.57	1616.11	1643.58	789.977	1011.37	667.896	0.93823	Slc25a37
		Cds2	0.00021395	0.365066	0.221	0.081				0.410476			ENSMUSG00000027878	2049.21	1851.55	1816.03	1242.48	1255.29	1122.11	0.659181	Notch2
		Nfil3	3.51e-05	0.366828	0.382	0.164				0.410429			ENSMUSG00000096954	133.752	233.503	237.247	79.2147	76.3488	63.0531	1.4643	Gdap10
		Wdr26	9e-08	0.3675	0.382	0.128				0.410238			ENSMUSG00000033854	0.825629	0	0	37.9797	9.91542	47.8736	-6.60434	Kcnk10
		Tm9sf3	1.91e-09	0.36821	0.309	0.076				0.410095			ENSMUSG00000024953	5454.93	5649.6	5986.44	3742.63	3715.31	3049.9	0.701602	Prdx5
		Plbd1	0.00041448	0.369033	0.368	0.187				0.410095			ENSMUSG00000030806	42.1071	54.2579	49.5455	11.9365	11.8985	10.5088	2.08274	Stx1b
		Dmxl2	1.38e-05	0.369797	0.471	0.209				0.41			ENSMUSG00000040084	584.545	273.227	353.488	130.216	169.554	119.1	1.53154	Bub1b
		Nudt4	0.00111786	0.371515	0.294	0.142				0.409857			ENSMUSG00000092570	6.60503	19.3778	27.6312	159.515	87.2557	67.7237	-2.56218	Plut
		Kcnj2	0.00022076	0.372115	0.191	0.066				0.409857			ENSMUSG00000095026	0	3.87556	1.9056	40.1499	12.89	80.5678	-4.56893	Gm3336
		Stat2	8.34e-05	0.372952	0.353	0.15				0.409762			ENSMUSG00000084796	216.315	145.334	210.569	66.1931	92.2134	64.2207	1.35953	Mir142hg
		Pum2	2.34e-06	0.37401	0.279	0.09				0.409762			ENSMUSG00000003271	5.7794	20.3467	19.056	187.728	113.036	40.8677	-2.92837	Sult2b1
		Lrp10	7.32e-07	0.375599	0.441	0.17				0.409762			ENSMUSG00000094502	128.798	93.0135	171.504	19.5324	27.7632	51.3766	2.00118	Ighv1-69
		Tnip1	0.0005621	0.375605	0.353	0.174				0.409762			ENSMUSG00000026177	2504.96	2473.58	2423.92	1410.67	1545.81	1042.71	0.887854	Slc11a1
		Gnai2	0.00024765	0.377779	0.838	0.682				0.409714			ENSMUSG00000060586	9051.37	7402.33	8862.93	1510.51	4299.33	1616.03	1.76928	H2-Eb1
		App	8.09e-07	0.381461	0.794	0.414				0.409524			ENSMUSG00000015027	584.545	429.219	416.373	238.729	248.877	237.033	0.981559	Galns
		Rock1	0.00012078	0.382014	0.338	0.148				0.409333			ENSMUSG00000024028	1676.85	2572.41	2048.52	3813.16	4829.8	7976.21	-1.39997	Tff2
		Cmpk2	1.05e-05	0.385019	0.221	0.066				0.409			ENSMUSG00000026149	0	1.93778	0	1549.57	572.12	14.0118	-10.136	Tm4sf20
		Usp18	1.2e-05	0.387837	0.324	0.127				0.409			ENSMUSG00000001506	11857.7	14777.5	17211.4	7729.41	8739.45	7117.99	0.894408	Col1a1
		Vasp	0.00035747	0.38843	0.765	0.578				0.408952			ENSMUSG00000048191	4.95377	12.5956	31.4424	567.525	90.2303	1201.51	-5.24859	Muc6
		Rpl13	0.0107795	0.390528	0.735	0.47				0.40881			ENSMUSG00000031465	137.054	197.654	156.259	44.4905	57.5095	78.2325	1.44767	Angpt2
		Bcl10	5.35e-07	0.391297	0.338	0.115				0.408619			ENSMUSG00000034919	27.2458	47.4757	67.6487	231.133	122.951	164.639	-1.86927	Ttc22
		Pxk	2.84e-05	0.392741	0.265	0.098				0.408571			ENSMUSG00000033576	99.9011	127.894	127.675	13.0216	42.6363	9.3412	2.43686	Apol6
		Eif3i	6.36e-08	0.394346	0.147	0.024				0.408333			ENSMUSG00000055415	8.25629	22.2845	11.4336	388.478	86.2642	31.5265	-3.59712	Atp10b
		Nr4a3	5.22e-06	0.394616	0.147	0.033				0.408333			ENSMUSG00000079445	4.95377	5.81335	7.62239	96.5769	71.391	15.1794	-3.32244	B3gnt7
		Eno1	2.89e-05	0.395655	0.632	0.37				0.408143			ENSMUSG00000031896	29138.9	43280.4	37645.1	63249.2	69709.4	90098.2	-1.01907	Ctrl
		Rpl36	0.108524	0.399612	0.382	0.258				0.407905			ENSMUSG00000033004	1917.94	1755.63	1581.65	1068.86	1051.03	1143.13	0.687956	Mycbp2
		Eef1g	1.61e-11	0.399759	0.294	0.059				0.407714			ENSMUSG00000020085	412.814	387.556	411.609	241.985	242.928	233.53	0.754313	Aifm2
		Ckap4	3.35e-05	0.399979	0.176	0.051				0.407714			ENSMUSG00000019726	1063.41	1204.33	1089.05	654.335	692.096	500.922	0.860654	Lyst
		Qsox1	2.79e-05	0.400652	0.456	0.222				0.407619			ENSMUSG00000041779	766.184	542.579	531.662	303.837	327.209	291.912	0.996053	Tram2
		Gpat3	6.85e-09	0.400804	0.235	0.051				0.407571			ENSMUSG00000029675	1268.17	1132.63	1363.46	807.339	748.614	772.984	0.692876	Eln
		Acbd3	1.26e-10	0.40113	0.294	0.064				0.407524			ENSMUSG00000036905	8277.75	5753.27	7767.22	3092.63	4395.51	3114.12	1.03976	C1qb
		Dcn	3.56e-10	0.401994	0.147	0.018				0.407476			ENSMUSG00000031671	274.109	333.298	312.518	580.546	493.788	694.751	-0.943353	Setd6
		Sbno1	2e-06	0.403831	0.368	0.137				0.406714			ENSMUSG00000037995	73.481	140.489	133.392	521.949	300.437	266.224	-1.65027	Igsf9
		Ggh	3.65e-09	0.405625	0.206	0.039				0.406476			ENSMUSG00000067219	56.9684	64.9157	72.4127	199.665	117.994	210.177	-1.44144	Nipal1
		Hpcal1	0.0004441	0.406424	0.456	0.241				0.405905			ENSMUSG00000066363	191.546	240.285	253.444	69.4485	116.01	53.7119	1.51292	Serpina3f
		Cd164	1.87e-05	0.406862	0.441	0.202				0.405905			ENSMUSG00000001750	2883.1	2719.68	3147.09	1574.53	1853.19	1222.53	0.911559	Tcirg1
		Prnp	4.54e-08	0.407748	0.265	0.068				0.405667			ENSMUSG00000096150	141.183	84.2935	84.7991	37.9797	15.8647	25.6883	1.97035	Ighv1-85
		Metrnl	9.49e-08	0.408508	0.397	0.137				0.405286			ENSMUSG00000020277	1566.22	1705.25	1563.54	986.386	1099.62	896.755	0.696266	Pfkl
		Klf3	0.0001581	0.408872	0.368	0.169				0.404857			ENSMUSG00000036636	1581.08	1806.98	1683.6	996.152	990.551	1157.14	0.690143	Clcn7
		Hsd11b1	2.99e-06	0.411069	0.265	0.081				0.404619			ENSMUSG00000078566	314.565	335.236	322.999	153.004	185.418	191.495	0.876316	Bnip3
		Samd9l	0.00031769	0.411232	0.574	0.322				0.403952			ENSMUSG00000095753	789.301	203.467	228.672	29.2986	29.7463	4.6706	4.25747	Igkv4-53
		Dgat2	0.00014557	0.415915	0.368	0.169				0.40281			ENSMUSG00000040328	99.0755	92.0446	105.761	33.6391	45.6109	29.1912	1.44649	Olfr56
		I830127L07Rik	0.00031394	0.416153	0.176	0.059				0.402524			ENSMUSG00000027419	13.2101	21.3156	37.1592	72.7039	186.41	96.9149	-2.31961	Pcsk2
		Whamm	9.81e-06	0.41879	0.118	0.023				0.401619			ENSMUSG00000041219	499.505	372.054	377.308	227.878	191.368	217.183	0.974318	Arhgap11a
		Cd14	3.99e-05	0.419406	0.956	0.832				0.401571			ENSMUSG00000023232	382.266	716.979	590.735	1479.04	1052.03	1533.12	-1.26645	Serinc2
		Plin2	5.13e-05	0.419505	0.691	0.407				0.400714			ENSMUSG00000073492	89.1679	84.2935	98.1383	40.1499	29.7463	23.353	1.53965	Gm10521
		Filip1l	3.08e-10	0.421927	0.235	0.044				0.400571			ENSMUSG00000020053	1710.7	1281.84	1686.45	718.358	802.158	957.473	0.917511	Igf1
		Cast	7.42e-07	0.421963	0.441	0.177				0.400476			ENSMUSG00000096490	437.583	134.676	232.483	23.8729	47.594	84.0708	2.37481	Igkv10-94
		Fmnl2	5.33e-08	0.422451	0.191	0.039				0.400095			ENSMUSG00000050994	154.393	228.658	202.946	75.9593	79.3234	35.0295	1.61695	Adgb
		Zfand5	1.33e-06	0.425199	0.603	0.296				0.399667			ENSMUSG00000035699	0.825629	0.968891	2.8584	167.111	59.4925	1.16765	-5.62629	Slc51a
		Acsl5	1e-08	0.425592	0.206	0.041				0.399381			ENSMUSG00000034041	662.98	380.774	487.833	160.6	261.767	141.286	1.44073	Lyl1
		Ifi47	0.00912085	0.427501	0.353	0.202				0.399238			ENSMUSG00000052435	38.8046	61.0401	53.3567	5.42567	14.8731	9.3412	2.35684	Cebpe
		Cbl	2.03e-08	0.429494	0.294	0.079				0.399048			ENSMUSG00000003051	326.123	791.584	510.7	1688.47	1228.52	1521.45	-1.44721	Elf3
		Kras	1.1e-05	0.430293	0.294	0.109				0.398762			ENSMUSG00000019779	122.193	207.343	192.465	598.994	426.363	336.283	-1.38515	Frk
		Klf2	0.00016441	0.435773	0.941	0.792				0.398619			ENSMUSG00000034607	10.7332	11.6267	12.3864	58.5972	31.7294	107.424	-2.50641	Pof1b
		Pfkp	2.63e-08	0.437429	0.294	0.081				0.398238			ENSMUSG00000045382	1139.37	488.321	720.316	210.516	353.981	198.5	1.62101	Cxcr4
		Prdx5	0.00446723	0.438597	0.926	0.843				0.39781			ENSMUSG00000051748	209.71	227.689	260.114	122.62	123.943	109.759	0.967018	Wfdc21
		Serpinb1a	0.00209864	0.443164	0.147	0.055				0.397333			ENSMUSG00000054446	61687.7	90194.1	79123.3	123504	151260	159844	-0.911798	Cpa1
		Ifit3	0.0103061	0.448181	0.368	0.214				0.397143			ENSMUSG00000064080	2532.2	2677.05	3053.72	1863.17	1606.3	1597.34	0.705483	Fbln2
		Plscr1	5.64e-09	0.44881	0.485	0.169				0.396714			ENSMUSG00000001482	459.05	355.583	423.043	227.878	234.996	223.021	0.852008	Def8
		Skil	1.59e-07	0.453135	0.471	0.189				0.396571			ENSMUSG00000093931	7553.68	14333.8	8829.59	23102.5	20959.2	38500.9	-1.42646	Amy2a3
		Jdp2	4.11e-14	0.455732	0.324	0.059				0.396476			ENSMUSG00000020914	2182.96	1240.18	1326.3	552.333	801.166	402.839	1.43473	Top2a
		Mgst1	2.61e-05	0.456186	0.647	0.378				0.396238			ENSMUSG00000035165	16.5126	27.1289	38.112	97.662	74.3657	110.927	-1.79672	Kcne3
		Snx10	0.00026017	0.45626	0.353	0.167				0.39619			ENSMUSG00000024225	6711.54	9128.89	12240.6	18645.8	19025.7	21231.4	-1.06878	Clps
		Chil1	8.4e-06	0.456675	0.809	0.52				0.396048			ENSMUSG00000076615	14644.2	8626.04	7607.15	435.139	1994.98	707.596	3.29863	Ighg3
		Lgals1	0.002593	0.456755	0.132	0.046				0.39581			ENSMUSG00000035451	4.12814	2.90667	4.76399	26.0432	14.8731	154.13	-4.04232	Foxa1
		Il1rn	0.00108884	0.456927	0.794	0.605				0.395476			ENSMUSG00000005142	3046.57	2560.78	2689.75	1573.44	1834.35	1343.96	0.803894	Man2b1
		Tnfrsf1b	0.0003384	0.460457	0.441	0.244				0.395429			ENSMUSG00000072812	511.89	610.401	611.697	279.964	353.981	225.356	1.01071	Ahnak2
		Tlr2	2.46e-06	0.461209	0.662	0.355				0.395238			ENSMUSG00000044734	6536.5	9590.08	8258.86	16376.8	13316.4	14959.9	-0.872791	Serpinb1a
		Retnlg	0.00318714	0.466172	0.971	0.91				0.39519			ENSMUSG00000059654	32593.3	56875.8	56983.1	94578.1	106435	112310	-1.09723	Reg1
		Atp1a1	1.51e-08	0.466239	0.338	0.098				0.395048			ENSMUSG00000029490	328.6	416.623	383.025	220.282	204.258	175.147	0.910046	Mfsd7a
		Rab6a	0.00051627	0.472068	0.353	0.183				0.395			ENSMUSG00000029084	3021.8	2827.22	2894.6	1838.22	1975.15	1516.78	0.713772	Cd38
		Pitpna	5.3e-10	0.479622	0.368	0.099				0.394952			ENSMUSG00000061533	149.439	115.298	117.194	55.3418	54.5348	54.8795	1.21501	Cep128
		Sri	4.58e-08	0.479882	0.647	0.297				0.394952			ENSMUSG00000038252	973.416	575.521	614.555	210.516	377.778	239.368	1.38559	Ncapd2
		Ldha	2.24e-06	0.488071	0.574	0.291				0.394857			ENSMUSG00000021190	8192.71	6788.05	8030.19	4698.63	4948.79	5104.96	0.641435	Lgmn
		Bri3	1.16e-08	0.490576	0.382	0.118				0.394857			ENSMUSG00000038372	204.756	251.912	253.444	691.23	391.659	505.592	-1.16189	Gmds
		Tpi1	1.11e-06	0.496021	0.368	0.134				0.394762			ENSMUSG00000033031	482.167	227.689	224.861	96.5769	122.951	74.7296	1.66659	Cip2a
		Spcs2	0.00039462	0.498475	0.206	0.078				0.394619			ENSMUSG00000031343	209.71	191.84	219.144	75.9593	105.103	45.5383	1.44834	Gabra3
		Ifngr1	2.03e-05	0.499238	0.397	0.184				0.394429			ENSMUSG00000005373	28.0714	14.5334	13.3392	283.22	120.968	35.0295	-2.9682	Mlxipl
		Timp2	8.33e-12	0.500384	0.294	0.059				0.394333			ENSMUSG00000052459	2195.35	1974.6	1934.18	1234.88	1357.42	1031.03	0.752131	Atp6v1a
		Rsad2	0.0445172	0.504064	0.441	0.331				0.394143			ENSMUSG00000009647	260.073	255.787	300.132	554.503	424.38	500.922	-0.858542	Mcu
		Ifit1	0.129739	0.506273	0.441	0.356				0.39381			ENSMUSG00000054920	553.171	568.739	499.267	277.794	352.989	290.745	0.81386	Klhl5
		AA467197	8.56e-07	0.510343	0.529	0.229				0.393667			ENSMUSG00000023031	217816	355135	280926	498158	553533	640276	-0.986603	Cela1
		Aldoa	1.12e-06	0.511254	0.765	0.464				0.393571			ENSMUSG00000025780	516.844	346.863	446.863	211.601	231.029	226.524	0.970554	Itih5
		Pnrc1	2.15e-08	0.514142	0.897	0.571				0.393381			ENSMUSG00000105646	236.955	93.9824	91.4687	5.42567	37.6786	17.5147	2.79481	Gm30211
		Plac8	5.12e-05	0.525107	0.706	0.481				0.393095			ENSMUSG00000020241	2260.57	2122.84	2619.24	1452.99	1534.91	1387.17	0.678388	Col6a2
		Prok2	0.00198853	0.530026	0.324	0.177				0.393			ENSMUSG00000041064	135.403	69.7601	85.7519	30.3837	32.7209	19.85	1.8076	Pif1
		Mnda	1.1e-08	0.533202	0.191	0.036				0.392952			ENSMUSG00000029161	255.945	451.503	329.668	961.428	598.892	963.311	-1.28342	Cgref1
		C3	3.83e-07	0.536921	0.735	0.393				0.392714			ENSMUSG00000053541	169.254	136.614	90.5159	15.1919	51.5602	19.85	2.18645	Gm4759
		Lcn2	1.95e-07	0.537925	1	0.999				0.392667			ENSMUSG00000025515	6.60503	5.81335	4.76399	796.488	186.41	15.1794	-5.85896	Muc2
		Rac1	5.58e-14	0.541071	0.544	0.15				0.392286			ENSMUSG00000024846	19.8151	26.1601	33.348	123.705	58.501	102.753	-1.84734	Cst6
		Chil3	4.39e-08	0.547531	0.294	0.084				0.392048			ENSMUSG00000063727	214.663	194.747	194.371	402.584	594.925	339.786	-1.14795	Tnfrsf11b
		Tmsb10	0.00337608	0.579226	0.485	0.293				0.391952			ENSMUSG00000076939	407.861	205.405	228.672	24.9581	105.103	25.6883	2.42931	Iglv3
		Ifit2	0.182765	0.590847	0.132	0.086				0.391905			ENSMUSG00000076617	199933	94362.2	85397.5	6721.32	26239.2	13018.1	3.04578	Ighm
		Ifi207	0.00034312	0.592476	0.235	0.098				0.391667			ENSMUSG00000001435	1188.08	1526.97	1464.45	888.724	809.098	781.158	0.75317	Col18a1
		Mmp8	0.0012236	0.606679	0.691	0.524				0.391619			ENSMUSG00000040907	719.948	478.632	518.323	253.921	286.556	149.459	1.31408	Atp1a3
		Bcl3	1.95e-09	0.611471	0.426	0.142				0.391571			ENSMUSG00000026303	62.7478	90.1069	95.2799	274.539	152.698	607.178	-2.05974	Mlph
		Gm36161	6.69e-12	0.619036	0.221	0.034				0.391381			ENSMUSG00000022885	2050.86	838.091	1167.18	457.926	589.968	359.636	1.52672	St6gal1
		Capg	6.29e-10	0.619941	0.412	0.128				0.391381			ENSMUSG00000028434	496.203	747.984	647.903	1677.62	1071.86	1264.56	-1.08549	Epb41l4b
		Sppl2a	1.13e-09	0.623299	0.485	0.169				0.391286			ENSMUSG00000073402	1.65126	3.87556	3.8112	184.473	63.4587	2.3353	-4.7551	Gm8909
		Gbp4	4.73e-12	0.642273	0.294	0.059				0.391286			ENSMUSG00000074476	269.981	124.018	162.929	51.0013	75.3572	37.3648	1.7633	Spc24
		Mif	0.00030504	0.647481	0.515	0.306				0.39119			ENSMUSG00000024479	269.981	421.468	396.364	945.151	615.748	822.025	-1.13197	Mal2
		Ifitm6	3.63e-06	0.648831	0.824	0.583				0.39119			ENSMUSG00000032089	941.217	759.611	853.708	303.837	512.627	258.051	1.24806	Il10ra
		Marcks	3.76e-09	0.659946	0.691	0.333				0.391			ENSMUSG00000025068	509.413	337.174	376.356	1284.8	674.249	3097.77	-2.04738	Gsto1
		Saa3	1.14e-05	0.686485	0.426	0.216				0.391			ENSMUSG00000022018	468.132	259.663	260.114	128.046	135.841	135.447	1.30814	Rgcc
		Thbs1	0.00263409	0.796013	0.368	0.212				0.390905			ENSMUSG00000024965	1921.24	1538.6	1507.33	887.639	1075.82	843.043	0.823449	Fermt3
		Gsn	0.00881438	0.812425	0.235	0.114				0.390857			ENSMUSG00000048922	256.771	140.489	134.345	57.5121	72.3826	49.0413	1.56999	Cdca2
		Cebpb	3.09e-08	0.821264	0.706	0.401				0.390714			ENSMUSG00000094335	7897.97	2298.21	2961.3	270.198	828.929	455.383	3.08121	Igkv1-117
		Ero1l	1.55e-09	0.865766	0.324	0.09				0.390714			ENSMUSG00000041481	1171.57	1153.95	1292.95	234.389	626.655	190.327	1.78181	Serpina3g
		Mt1	3.28e-05	0.940422	0.985	0.89				0.390238			ENSMUSG00000021242	5733.17	4578.01	5805.4	2632.53	3479.32	2259.4	0.944857	Npc2
		Nos2	1.31e-20	0.964164	0.456	0.083				0.39019			ENSMUSG00000076688	15.6869	92.0446	21.9144	3.2554	0	2.3353	4.56272	Ighv15-2
		Ngp	4.66e-09	1.06688	0.368	0.12				0.390143			ENSMUSG00000039652	353.369	212.187	180.079	56.4269	105.103	88.7414	1.57506	Cpeb3
		Gcg	6.21e-34	1.27759	0.676	0.124				0.39			ENSMUSG00000029177	563.079	305.201	335.385	149.748	188.393	156.465	1.28339	Cenpa
		Mt2	3.16e-07	1.51134	0.824	0.45				0.389667			ENSMUSG00000085786	298.052	152.116	146.731	39.0648	83.2896	37.3648	1.89832	Gm15987
										0.389429			ENSMUSG00000029847	9.08192	35.849	8.57519	236.559	136.833	46.706	-2.9796	Slc23a4
										0.389429			ENSMUSG00000038009	42.1071	71.6979	87.6575	240.9	140.799	207.842	-1.55192	Dnajc22
										0.389238			ENSMUSG00000029866	536.659	863.282	733.655	1278.29	1343.54	1522.62	-0.958458	Kel
										0.389143			ENSMUSG00000022372	1002.31	664.659	809.879	381.967	489.822	378.318	0.986204	Sla
										0.389			ENSMUSG00000058290	424.373	266.445	237.247	91.1512	152.698	103.921	1.41513	Espl1
										0.388667			ENSMUSG00000074715	1.65126	9.68891	4.76399	137.812	53.5433	15.1794	-3.69729	Ccl28
										0.388667			ENSMUSG00000027639	5364.94	5028.54	5106.05	2393.8	3372.24	1885.75	1.01812	Samhd1
										0.388524			ENSMUSG00000062515	3076.29	1979.44	2443.93	751.997	1017.32	1437.38	1.22611	Fabp4
										0.387905			ENSMUSG00000029727	8.25629	45.5379	14.292	1556.08	698.046	91.0767	-5.10831	Cyp3a13
										0.387857			ENSMUSG00000012443	714.995	382.712	434.476	149.748	251.852	114.43	1.56854	Kif11
										0.387667			ENSMUSG00000000248	103.204	37.7867	40.0176	7.59593	13.8816	8.17355	2.60515	Clec2g
										0.387381			ENSMUSG00000059498	2793.93	1783.73	2607.81	1183.88	1375.27	1193.34	0.937238	Fcgr3
										0.387381			ENSMUSG00000057465	41.2814	46.5068	23.82	5.42567	7.93234	4.6706	2.61931	Saa2
										0.387333			ENSMUSG00000004633	10.7332	21.3156	25.7256	67.2783	62.4672	74.7296	-1.83286	Chn2
										0.387238			ENSMUSG00000030187	300.529	403.059	398.27	183.388	203.266	131.944	1.08433	Klra2
										0.387238			ENSMUSG00000031740	789.301	822.588	1064.28	445.99	434.296	558.136	0.896161	Mmp2
										0.387143			ENSMUSG00000036596	166.777	141.458	173.409	27.1283	77.3403	30.3589	1.82962	Cpz
										0.387143			ENSMUSG00000020307	1175.7	1463.99	1303.43	2024.86	2019.77	2195.18	-0.662399	Cdc34
										0.387048			ENSMUSG00000004864	206.407	391.432	333.48	849.659	580.052	755.469	-1.2314	Mapk13
										0.386952			ENSMUSG00000023019	407.861	389.494	452.579	1509.42	706.97	851.217	-1.29518	Gpd1
										0.386667			ENSMUSG00000042428	76.7835	103.671	82.8935	247.41	152.698	216.015	-1.22677	Mgat3
										0.386667			ENSMUSG00000017716	451.619	212.187	292.509	103.088	146.748	89.909	1.49196	Birc5
										0.386571			ENSMUSG00000024184	16.5126	23.2534	19.056	53.1715	62.4672	66.556	-1.63556	Pdia2
										0.386476			ENSMUSG00000028976	39.6302	57.1646	55.2623	250.666	90.2303	179.818	-1.77697	Slc2a5
										0.386286			ENSMUSG00000026605	318.693	194.747	195.324	75.9593	117.002	81.7355	1.36645	Cenpf
										0.386238			ENSMUSG00000038188	290.621	352.676	315.376	128.046	182.444	89.909	1.25575	Scarf1
										0.386143			ENSMUSG00000030077	847.095	1413.61	1120.49	574.036	594.925	420.354	1.08822	Chl1
										0.386095			ENSMUSG00000025969	1448.98	1780.82	1715.99	1090.56	1002.45	883.911	0.731907	Nrp2
										0.386095			ENSMUSG00000013921	152.741	124.987	161.023	44.4905	74.3657	61.8854	1.27758	Clip3
										0.386095			ENSMUSG00000001517	428.501	236.409	242.011	108.513	139.807	110.927	1.33615	Foxm1
										0.386048			ENSMUSG00000037731	1322.66	1061.9	1112.87	488.31	720.851	379.486	1.13762	Themis2
										0.38581			ENSMUSG00000030313	558.125	301.325	268.689	151.919	142.782	80.5678	1.5872	Dennd5b
										0.385762			ENSMUSG00000095335	74.3066	68.7913	36.2064	9.7662	15.8647	2.3353	2.6616	Igkv3-5
										0.385619			ENSMUSG00000032554	148.613	86.2313	147.684	46.6607	24.7886	49.0413	1.67325	Trf
										0.385429			ENSMUSG00000029556	66.8759	82.3557	83.8463	221.367	129.892	246.374	-1.35816	Hnf1a
										0.385381			ENSMUSG00000037946	594.453	565.832	580.255	394.989	350.014	345.624	0.674516	Fgd3
										0.385381			ENSMUSG00000027524	0	0	0	27.1283	10.907	8.17355	-6.51891	Edn3
										0.385143			ENSMUSG00000007034	100.727	177.307	165.787	627.207	275.649	389.995	-1.54372	Slc44a4
										0.385			ENSMUSG00000018919	3.30252	7.75113	3.8112	774.785	238.962	9.3412	-6.10823	Tm4sf5
										0.384333			ENSMUSG00000047797	216.315	340.081	378.261	728.125	565.179	1076.57	-1.34269	Gjb1
										0.384143			ENSMUSG00000052160	1828.77	1250.84	1513.04	654.335	947.914	729.781	0.977552	Pld4
										0.384			ENSMUSG00000029201	626.652	809.993	774.625	1409.59	1099.62	1458.39	-0.843557	Ugdh
										0.383762			ENSMUSG00000061132	1201.29	560.988	640.281	170.366	371.828	134.28	1.82725	Blnk
										0.383476			ENSMUSG00000089960	0	0	0	34.7243	9.91542	7.0059	-6.6792	Ugt1a1
										0.383381			ENSMUSG00000020330	397.127	173.431	168.645	62.9377	91.2219	73.5619	1.69905	Hmmr
										0.383286			ENSMUSG00000029086	454.921	815.806	726.033	1343.4	1276.11	1651.06	-1.09728	Prom1
										0.38319			ENSMUSG00000038241	622.524	559.05	518.323	348.328	343.074	268.559	0.823724	Cep250
										0.38319			ENSMUSG00000090035	360.8	407.903	403.987	673.868	593.934	616.519	-0.684771	Galnt4
										0.382857			ENSMUSG00000052396	2.47689	7.75113	2.8584	563.184	207.232	10.5088	-5.90429	Mogat2
										0.38281			ENSMUSG00000076552	80.086	26.1601	90.5159	15.1919	1.98308	4.6706	3.17784	Igkv4-61
										0.382619			ENSMUSG00000019874	80.9116	51.3512	64.7903	23.8729	19.8308	14.0118	1.76966	Fabp7
										0.382286			ENSMUSG00000046623	22.292	31.0045	24.7728	92.2363	54.5348	109.759	-1.71634	Gjb4
										0.381619			ENSMUSG00000030047	610.14	420.499	549.765	205.09	292.505	137.783	1.3128	Arhgap25
										0.381381			ENSMUSG00000033022	199.802	100.765	130.533	41.2351	61.4756	43.203	1.56173	Cdo1
										0.381			ENSMUSG00000035284	890.028	870.064	922.309	600.079	467.016	567.478	0.715337	Vps13c
										0.38081			ENSMUSG00000046186	105.68	110.454	138.156	46.6607	58.501	40.8677	1.27326	Cd109
										0.380524			ENSMUSG00000018604	16.5126	30.0356	16.1976	220.282	97.1711	43.203	-2.52657	Tbx3
										0.38019			ENSMUSG00000038085	251.817	226.72	284.887	525.205	457.101	400.504	-0.85739	Cnbd2
										0.380095			ENSMUSG00000031596	1350.73	1948.44	1906.55	805.169	1066.9	704.093	1.01415	Slc7a2
										0.379762			ENSMUSG00000026872	2251.49	2111.21	2121.88	1282.63	1537.88	1166.48	0.701318	Zeb2
										0.379667			ENSMUSG00000031803	368.23	612.339	552.623	1391.14	844.794	1208.52	-1.16818	B3gnt3
										0.379381			ENSMUSG00000022416	397.127	161.805	178.173	15.1919	85.2726	25.6883	2.54182	Cacna1i
										0.378667			ENSMUSG00000013523	7.43066	3.87556	3.8112	34.7243	8.92388	221.853	-4.1243	Bcas1
										0.378476			ENSMUSG00000081665	133.752	81.3868	134.345	43.4053	31.7294	49.0413	1.49856	Gm15922
										0.378333			ENSMUSG00000032060	271.632	280.978	263.925	422.117	524.526	439.036	-0.763849	Cryab
										0.378286			ENSMUSG00000035158	262.55	204.436	221.049	110.684	129.892	115.597	0.950014	Mitf
										0.378048			ENSMUSG00000030800	498.68	989.238	779.389	1785.04	1393.12	2099.43	-1.21926	Prss8
										0.377381			ENSMUSG00000024014	1749.51	1413.61	1776.02	719.443	1081.77	824.361	0.911267	Pim1
										0.376905			ENSMUSG00000040703	15.6869	19.3778	11.4336	106.343	81.3065	674.901	-4.21301	Cyp2s1
										0.376857			ENSMUSG00000026288	1561.26	1183.02	1376.79	765.019	896.354	778.822	0.755995	Inpp5d
										0.376333			ENSMUSG00000076536	85.0398	89.138	42.8759	3.2554	21.8139	7.0059	2.74238	Igkv4-86
										0.376333			ENSMUSG00000108350	19.8151	13.5645	23.82	62.9377	55.5264	63.0531	-1.66313	Gm44950
										0.376286			ENSMUSG00000004668	27.2458	42.6312	31.4424	7.59593	5.94925	3.50295	2.56027	Abca13
										0.376048			ENSMUSG00000053835	629.129	502.854	491.644	166.025	315.31	140.118	1.38349	H2-T24
										0.376			ENSMUSG00000024131	5.7794	7.75113	2.8584	153.004	71.391	7.0059	-3.82033	Slc3a1
										0.375905			ENSMUSG00000036908	4143.83	3387.24	3870.27	1563.68	2496.7	1422.2	1.056	Unc93b1
										0.375619			ENSMUSG00000095794	258.422	70.729	118.147	21.7027	46.6025	15.1794	2.41616	Igkv6-17
										0.375429			ENSMUSG00000049721	14.8613	31.9734	45.7343	136.727	73.3741	182.153	-2.08727	Gal3st1
										0.375143			ENSMUSG00000037697	967.637	970.829	1069.99	565.355	702.012	569.813	0.710686	Ddhd1
										0.374905			ENSMUSG00000024621	4830.75	4021.87	4611.55	2083.46	2931.99	1648.72	1.01439	Csf1r
										0.373952			ENSMUSG00000020264	130.449	85.2624	94.3271	22.7878	41.6448	10.5088	2.0382	Slc36a2
										0.373905			ENSMUSG00000059316	575.463	892.349	734.608	1837.13	1364.36	1256.39	-1.0178	Slc27a4
										0.37381			ENSMUSG00000030739	110.634	287.761	282.981	1448.65	511.636	641.04	-1.93365	Myh14
										0.37381			ENSMUSG00000032812	2613.94	2526.87	2477.28	1690.64	1817.5	1495.76	0.606097	Arap1
										0.373381			ENSMUSG00000040938	48.7121	66.8535	57.1679	118.28	120.968	149.459	-1.17198	Slc16a11
										0.372857			ENSMUSG00000040205	8506.45	11254.6	13325.8	20615.4	18113.5	22881.3	-0.896931	Cuzd1
										0.372762			ENSMUSG00000095204	274.934	81.3868	824.171	19.5324	23.797	3.50295	4.65182	Ighv1-52
										0.372667			ENSMUSG00000040253	865.259	1084.19	1110.96	320.114	608.807	265.056	1.35656	Gbp7
										0.37181			ENSMUSG00000044811	799.209	490.259	623.13	222.452	368.854	245.206	1.19237	Cd300c2
										0.37181			ENSMUSG00000044468	2592.47	1467.87	1261.51	578.376	885.447	690.081	1.30497	Tent5c
										0.370667			ENSMUSG00000028716	55.3171	70.729	95.2799	161.685	171.537	166.974	-1.17998	Pdzk1ip1
										0.370095			ENSMUSG00000024975	623.35	620.09	629.8	870.277	994.517	1017.02	-0.621399	Pdcd4
										0.36981			ENSMUSG00000032496	676.19	1147.17	1030.93	66.1931	158.647	16.3471	3.56304	Ltf
										0.369476			ENSMUSG00000034116	1539.8	1303.16	1292	734.635	944.94	711.099	0.79005	Vav1
										0.36881			ENSMUSG00000032633	855.351	687.913	756.522	444.905	481.89	488.078	0.701405	Flcn
										0.368			ENSMUSG00000020081	0	0	0	11.9365	7.93234	21.0177	-6.33729	Tacr2
										0.367952			ENSMUSG00000036896	6278.91	4401.67	6403.76	2631.45	3598.31	2562.99	0.958186	C1qc
										0.367667			ENSMUSG00000045314	48.7121	96.8891	91.4687	303.837	161.621	216.015	-1.52612	Sowahb
										0.367			ENSMUSG00000040249	10888.4	13206	12936.2	8319.72	5974.04	7324.67	0.776475	Lrp1
										0.366714			ENSMUSG00000105096	45.4096	70.729	91.4687	6.5108	23.797	7.0059	2.45791	Gbp10
										0.366286			ENSMUSG00000032218	345.113	185.058	206.757	108.513	92.2134	100.418	1.2933	Ccnb2
										0.364238			ENSMUSG00000038943	372.359	250.943	252.492	139.982	145.757	143.621	1.02981	Prc1
										0.363952			ENSMUSG00000029811	6.60503	3.87556	7.62239	179.047	88.2473	4.6706	-3.90779	Aoc1
										0.36281			ENSMUSG00000027317	3.30252	4.84445	5.71679	194.239	75.3572	2.3353	-4.29904	Ppp1r14d
										0.361333			ENSMUSG00000053063	1376.32	1087.1	1166.23	394.989	742.665	337.451	1.29808	Clec12a
										0.360429			ENSMUSG00000045775	50.3634	54.2579	76.2239	200.75	118.985	143.621	-1.35865	Slc16a5
										0.360238			ENSMUSG00000025347	4.95377	1.93778	0	39.0648	37.6786	15.1794	-3.69789	Mettl7b
										0.36019			ENSMUSG00000022148	1432.47	1424.27	1584.5	888.724	971.711	664.393	0.814066	Fyb
										0.359952			ENSMUSG00000029378	0	0.968891	0	31.4689	7.93234	24.5206	-6.02149	Areg
										0.359714			ENSMUSG00000038463	272.458	270.321	360.158	143.238	169.554	161.136	0.929015	Olfml2b
										0.359			ENSMUSG00000001128	2835.21	2452.26	2711.67	1384.63	1883.93	1478.24	0.752656	Cfp
										0.358714			ENSMUSG00000020101	2142.51	1535.69	1871.3	1023.28	1186.88	1021.69	0.779993	Vsir
										0.356905			ENSMUSG00000027326	274.109	158.898	140.061	41.2351	83.2896	64.2207	1.60175	Knl1
										0.35619			ENSMUSG00000038605	173.382	229.627	215.333	402.584	328.2	477.569	-0.966845	Samd10
										0.35519			ENSMUSG00000074115	94.1217	81.3868	77.1767	27.1283	39.6617	19.85	1.53613	Saa1
										0.354381			ENSMUSG00000018774	3486.63	2444.51	3328.13	1715.6	1935.49	1634.71	0.80874	Cd68
										0.351143			ENSMUSG00000028158	29.7226	31.9734	20.0088	4256.98	1478.39	21.0177	-6.1385	Mttp
										0.348143			ENSMUSG00000053477	1142.67	786.739	838.463	432.968	542.374	511.431	0.89694	Tcf4
										0.339905			ENSMUSG00000004105	232.002	212.187	313.471	121.535	111.053	136.615	1.0383	Angptl2
										0.338095			ENSMUSG00000020447	0.825629	0	0	422.117	138.816	3.50295	-9.16721	Npc1l1
										0.335238			ENSMUSG00000026072	1046.9	1075.47	1192.9	753.083	633.596	723.943	0.65175	Il1r1
										0.329905			ENSMUSG00000022425	2533.85	2329.21	2496.33	536.056	1418.9	490.413	1.58897	Enpp2
										0.328905			ENSMUSG00000024300	2037.65	2086.02	2051.38	1110.09	1271.16	697.087	1.00374	Myo1f
										0.315286			ENSMUSG00000031146	1596.77	1839.92	1704.56	2495.81	2555.2	3073.25	-0.66011	Plp2
										0.308905			ENSMUSG00000024029	0	0.968891	0	1164.35	363.896	1.16765	-10.6052	Tff3
										0.287381			ENSMUSG00000039043	140.357	252.881	210.569	503.502	367.862	450.713	-1.13218	Arpin
										0.287286			ENSMUSG00000023259	120.542	147.271	146.731	1260.93	601.866	162.303	-2.28884	Slc26a6
										0.287238			ENSMUSG00000002997	244.386	156.96	174.362	69.4485	102.129	67.7237	1.26473	Prkar2b
										0.287143			ENSMUSG00000024610	26572	22799.9	25533.1	5008.98	14336.7	4860.93	1.62961	Cd74
										0.287143			ENSMUSG00000067006	28.897	30.0356	23.82	70.5337	64.4502	87.5737	-1.42403	Serpinb5
										0.286952			ENSMUSG00000041498	155.218	121.111	103.855	40.1499	59.4925	54.8795	1.2995	Kif14
										0.286952			ENSMUSG00000029103	948.648	893.317	913.734	591.398	651.443	590.831	0.587377	Lrpap1
										0.286952			ENSMUSG00000023845	2370.38	2316.62	2195.25	1583.21	1536.89	1663.9	0.524921	Lnpep
										0.286952			ENSMUSG00000029272	28.0714	14.5334	18.1032	0	0	1.16765	5.71344	Sult1e1
										0.286952			ENSMUSG00000022763	14.0357	20.3467	19.056	58.5972	45.6109	67.7237	-1.68908	Aifm3
										0.286952			ENSMUSG00000015932	7448.82	8956.43	8882.94	15174.5	12604.5	21626	-0.966181	Dstn
										0.286952			ENSMUSG00000038209	1.65126	0.968891	0	481.799	43.6279	9.3412	-7.65224	Itln1
										0.286857			ENSMUSG00000079363	1000.66	1267.31	1231.97	198.579	642.519	237.033	1.6976	Gbp4
										0.286857			ENSMUSG00000091721	0	0	0	64.0229	11.8985	1.16765	-7.25719	Gimd1
										0.286857			ENSMUSG00000021211	55.3171	109.485	85.7519	321.199	163.604	219.518	-1.49349	Akr1c12
										0.286857			ENSMUSG00000035273	928.007	723.762	868	204.005	481.89	172.812	1.55154	Hpse
										0.286857			ENSMUSG00000055114	4.12814	10.6578	16.1976	818.191	273.666	25.6883	-5.17586	Anxa13
										0.286857			ENSMUSG00000024542	681.969	499.948	452.579	292.986	303.412	270.895	0.914672	Cep192
										0.286857			ENSMUSG00000027801	71.0041	140.489	154.353	980.961	392.651	214.848	-2.1196	Tm4sf4
										0.286857			ENSMUSG00000078670	564.73	1075.47	716.505	1599.49	1537.88	1805.19	-1.06893	Fam174b
										0.286857			ENSMUSG00000094808	34689.6	63083.5	56622	96949.1	98143.8	121701	-1.03692	1810009J06Rik
										0.286857			ENSMUSG00000046598	63.5734	55.2268	33.348	258.262	140.799	106.256	-1.72982	Bdh1
										0.286857			ENSMUSG00000032899	25.5945	67.8224	55.2623	197.494	108.078	185.656	-1.72819	Styk1
										0.286857			ENSMUSG00000024782	966.811	1107.44	1103.34	1653.74	1493.26	1672.07	-0.600978	Ak3
										0.286857			ENSMUSG00000032350	2272.96	2628.6	2599.24	4676.93	3428.75	4413.72	-0.739046	Gclc
										0.286857			ENSMUSG00000030579	3091.98	2199.38	2765.02	1521.36	1732.22	1356.81	0.805144	Tyrobp
										0.286762			ENSMUSG00000006611	369.882	229.627	348.724	102.003	143.774	166.974	1.20139	Hfe
										0.286762			ENSMUSG00000060131	440.886	594.899	547.859	266.943	332.167	228.859	0.933475	Atp8b4
										0.286762			ENSMUSG00000076668	87.5167	13.5645	46.6871	7.59593	1.98308	0	3.94157	Ighv7-4
										0.286762			ENSMUSG00000011463	86331.9	116219	104014	151505	177771	217461	-0.834653	Cpb1
										0.286762			ENSMUSG00000028671	420.245	549.361	512.606	1067.77	724.817	967.981	-0.897431	Gale
										0.286714			ENSMUSG00000054520	1068.36	1122.94	1054.75	728.125	749.606	751.966	0.541766	Sh3bp2
										0.286714			ENSMUSG00000071521	821.501	1369.04	1072.85	1716.68	2448.12	2613.2	-1.05479	Try10
										0.286714			ENSMUSG00000095285	175.859	58.1335	73.3655	14.1067	18.8393	0	3.20946	Ighv5-9
										0.286667			ENSMUSG00000020649	1355.68	731.513	739.372	398.244	431.321	444.874	1.14979	Rrm2
										0.286667			ENSMUSG00000005232	5.7794	6.78224	7.62239	35.8094	55.5264	21.0177	-2.48601	G6pc2
										0.286667			ENSMUSG00000055978	24.7689	35.849	70.5071	190.983	83.2896	358.468	-2.272	Fut2
										0.286667			ENSMUSG00000021262	942.043	870.064	855.613	411.266	615.748	422.689	0.878904	Evl
										0.286667			ENSMUSG00000038608	1494.39	1126.82	1241.5	561.014	849.752	531.281	0.991459	Dock10
										0.286667			ENSMUSG00000033192	591.15	564.863	609.791	299.497	388.685	234.698	0.934317	Lpcat2
										0.286667			ENSMUSG00000070661	6.60503	13.5645	17.1504	192.069	67.4249	24.5206	-2.93453	Rnf186
										0.286667			ENSMUSG00000040136	4.95377	15.5023	18.1032	43.4053	71.391	58.3825	-2.18189	Abcc8
										0.286667			ENSMUSG00000033577	185.766	254.818	236.294	754.168	418.431	408.677	-1.22492	Myo6
										0.286667			ENSMUSG00000011034	19.8151	49.4134	52.4039	4161.49	1095.65	65.3884	-5.45216	Slc5a1
										0.286667			ENSMUSG00000000154	23.9432	45.5379	48.5927	215.942	98.1627	100.418	-1.81601	Slc22a18
										0.286667			ENSMUSG00000030431	361.625	536.766	595.499	860.511	959.813	1124.45	-0.979759	Tmem238
										0.286619			ENSMUSG00000039886	591.15	717.948	654.573	1314.1	944.94	1124.45	-0.785097	Tmem120a
										0.286619			ENSMUSG00000033952	290.621	162.774	173.409	71.6188	100.146	80.5678	1.31288	Aspm
										0.286619			ENSMUSG00000021460	340.985	285.823	359.205	194.239	193.351	182.153	0.79124	Auh
										0.286571			ENSMUSG00000096020	88.3423	57.1646	331.574	35.8094	23.797	9.3412	2.78713	Ighv1-75
										0.286571			ENSMUSG00000030200	19.8151	28.0978	13.3392	142.152	54.5348	63.0531	-2.08496	Bcl2l14
										0.286571			ENSMUSG00000054342	742.24	551.299	567.868	315.774	373.811	226.524	1.02182	Kcnn4
										0.286571			ENSMUSG00000071657	723.251	605.557	649.809	361.349	438.262	296.583	0.850898	Bscl2
										0.286571			ENSMUSG00000017670	1123.68	1040.59	1085.24	740.061	753.572	741.457	0.540011	Elmo2
										0.286571			ENSMUSG00000027907	3366.91	3976.33	5113.67	8194.93	6330.01	9034.1	-0.919357	S100a11
										0.286571			ENSMUSG00000023885	172.556	155.991	229.625	75.9593	63.4587	102.753	1.20819	Thbs2
										0.286571			ENSMUSG00000068587	14.0357	51.3512	27.6312	6247.11	1531.93	24.5206	-6.39118	Mgam
										0.286571			ENSMUSG00000028977	178.336	252.881	178.173	470.948	340.099	394.666	-0.985154	Casz1
										0.286524			ENSMUSG00000030838	1.65126	0	2.8584	296.241	126.917	7.0059	-6.57167	Ush1c
										0.286524			ENSMUSG00000043740	414.466	410.81	402.081	258.262	268.708	218.35	0.71825	B430306N03Rik
										0.286524			ENSMUSG00000030587	97.4242	130.8	205.805	673.868	256.809	416.851	-1.63527	2200002D01Rik
										0.286476			ENSMUSG00000067212	4147.96	3936.6	4763.04	1704.74	2664.27	1131.45	1.22357	H2-T23
										0.286476			ENSMUSG00000030030	20.6407	31.0045	18.1032	57.5121	68.4164	80.5678	-1.56829	1700003E16Rik
										0.286476			ENSMUSG00000004707	1429.99	1016.37	1060.47	381.967	701.02	293.08	1.34873	Ly9
										0.286476			ENSMUSG00000004730	4872.04	4464.65	4566.76	2694.39	3068.82	1889.26	0.861232	Adgre1
										0.286476			ENSMUSG00000018459	411.163	598.775	342.055	1157.84	734.733	1076.57	-1.135	Slc13a3
										0.286476			ENSMUSG00000022824	0	4.84445	15.2448	4608.56	1751.06	18.6824	-8.31348	Muc13
										0.286476			ENSMUSG00000029661	14664	17479.8	18734.9	8959.95	11649.6	7677.3	0.84685	Col1a2
										0.286476			ENSMUSG00000076607	252.642	78.4802	78.1295	10.8513	42.6363	17.5147	2.522	Igkj4
										0.286429			ENSMUSG00000079293	961.858	540.641	728.891	302.752	429.338	279.068	1.14143	Clec7a
										0.286429			ENSMUSG00000026617	275.76	345.894	261.067	1349.91	854.709	408.677	-1.56622	Bpnt1
										0.286381			ENSMUSG00000028601	251.817	374.961	389.695	568.61	668.299	694.751	-0.927503	Echdc2
										0.286381			ENSMUSG00000094872	1137.72	512.543	706.977	105.258	353.981	73.5619	2.14374	Igkv9-120
										0.286381			ENSMUSG00000056313	247.689	268.383	394.459	605.504	789.268	518.436	-1.07247	Tcim
										0.286381			ENSMUSG00000072082	261.724	218	181.985	106.343	124.934	93.412	1.02601	Ccnf
										0.286381			ENSMUSG00000030717	51382.2	74660.8	78971.8	157967	100046	175086	-1.07897	Nupr1
										0.286381			ENSMUSG00000071553	15256	24640.8	20112.6	33640.2	35205.7	40231.4	-0.86211	Cpa2
										0.286381			ENSMUSG00000097855	75.9579	80.4179	88.6103	37.9797	32.7209	31.5265	1.25967	A930007I19Rik
										0.286381			ENSMUSG00000045871	0	0	0	19.5324	8.92388	8.17355	-6.18334	Slitrk6
										0.286381			ENSMUSG00000007097	300.529	162.774	187.701	10.8513	82.298	37.3648	2.31469	Atp1a2
										0.286381			ENSMUSG00000079523	4098.42	3467.66	4606.78	6084.34	6335.96	7127.33	-0.683267	Tmsb10
										0.286381			ENSMUSG00000082292	452.445	599.743	524.992	121.535	275.649	68.8913	1.75592	Gm12250
										0.286381			ENSMUSG00000038390	127.147	88.1691	102.902	32.554	51.5602	43.203	1.32091	Gpr162
										0.286381			ENSMUSG00000026208	391.348	364.303	357.3	596.823	621.697	986.664	-0.985629	Des
										0.286333			ENSMUSG00000017132	1091.48	762.517	902.301	501.332	578.069	509.095	0.795204	Cyth1
										0.286333			ENSMUSG00000076605	185.766	75.5735	80.9879	1.08513	28.7547	14.0118	2.95826	Igkj2
										0.286333			ENSMUSG00000031451	2351.39	2119.93	2079.01	931.044	1521.03	1108.1	0.879312	Gas6
										0.286286			ENSMUSG00000096422	239.432	148.24	143.873	44.4905	43.6279	3.50295	2.53098	Igkv12-44
										0.286286			ENSMUSG00000045316	93.2961	87.2002	88.6103	263.687	191.368	145.956	-1.15949	Fahd1
										0.286286			ENSMUSG00000021125	42.9327	67.8224	80.0351	466.607	258.793	91.0767	-2.09951	Arg2
										0.286286			ENSMUSG00000024087	3022.63	3932.73	3650.17	1146.99	2254.77	992.502	1.27073	Cyp1b1
										0.286238			ENSMUSG00000028544	0	0	0.952799	44.4905	18.8393	4.6706	-6.11553	Slc5a9
										0.286238			ENSMUSG00000028786	6.60503	65.8846	64.7903	479.629	211.199	173.98	-2.65913	Tmem54
										0.28619			ENSMUSG00000116929	0	0	0	11.9365	3.96617	28.0236	-6.43987	AC164088.2
										0.28619			ENSMUSG00000032246	24.7689	12.5956	15.2448	214.856	102.129	25.6883	-2.69964	Calml4
										0.28619			ENSMUSG00000046314	150.264	219.938	211.521	372.201	342.082	356.133	-0.8818	Stxbp6
										0.28619			ENSMUSG00000095429	350.067	67.8224	163.881	52.0864	44.6194	33.8618	2.15603	Ighv5-12
										0.28619			ENSMUSG00000027377	54.4915	123.049	60.9791	499.161	220.122	166.974	-1.89556	Mall
										0.286143			ENSMUSG00000022504	1098.09	828.402	1047.13	145.408	542.374	192.662	1.75469	Ciita
										0.286143			ENSMUSG00000039187	99.0755	55.2268	53.3567	13.0216	26.7716	15.1794	1.91216	Fanci
										0.286143			ENSMUSG00000033453	923.879	1293.47	1137.64	381.967	375.795	716.937	1.18664	Adamts15
										0.286143			ENSMUSG00000022257	369.056	492.197	404.94	679.294	670.283	797.505	-0.76229	Laptm4b
										0.286095			ENSMUSG00000027469	581.243	309.076	365.875	106.343	225.08	134.28	1.4305	Tpx2
										0.286095			ENSMUSG00000045394	1534.84	2815.6	2551.6	6645.36	3839.25	5010.38	-1.16683	Epcam
										0.286095			ENSMUSG00000057110	945.345	698.57	774.625	482.884	504.695	471.73	0.729227	Cntrl
										0.286095			ENSMUSG00000023909	157.695	192.809	153.401	439.479	247.886	388.827	-1.09432	Paqr4
										0.286048			ENSMUSG00000034854	599.407	612.339	674.582	402.584	428.346	350.295	0.674068	Mfsd12
										0.286048			ENSMUSG00000037260	967.637	909.789	922.309	669.527	625.663	601.34	0.561961	Hgsnat
										0.286			ENSMUSG00000031844	1.65126	0.968891	0.952799	23.8729	6.9408	39.7001	-4.27908	Hsd17b2
										0.286			ENSMUSG00000029032	633.257	992.144	859.425	1804.58	1249.34	1879.92	-0.989773	Arhgef16
										0.285952			ENSMUSG00000095197	138.706	21.3156	39.0648	4.34053	12.89	2.3353	3.33114	Ighv1-59
										0.285952			ENSMUSG00000037649	980.021	804.179	1122.4	188.813	553.281	187.992	1.64256	H2-DMa
										0.285905			ENSMUSG00000074634	23.1176	51.3512	26.6784	125.875	134.85	71.2266	-1.72121	Tmem267
										0.285905			ENSMUSG00000041889	378.964	674.348	581.207	1227.29	909.244	1226.03	-1.04124	Shisa4
										0.285905			ENSMUSG00000096670	1629.79	79.4491	362.064	29.2986	34.704	37.3648	4.35312	Ighv2-6
										0.285905			ENSMUSG00000029759	624.175	461.192	449.721	284.305	309.361	244.039	0.873646	Pon3
										0.285905			ENSMUSG00000005986	101.552	90.1069	91.4687	34.7243	46.6025	43.203	1.18454	Ankrd13d
										0.285857			ENSMUSG00000001751	923.053	729.575	838.463	502.417	556.255	499.754	0.676725	Naglu
										0.285857			ENSMUSG00000038591	0	0	0	9.7662	3.96617	31.5265	-6.48292	Colec10
										0.28581			ENSMUSG00000010142	1200.46	443.752	607.886	119.365	349.023	166.974	1.82481	Tnfrsf13b
										0.28581			ENSMUSG00000020143	2055.82	1501.78	1560.68	804.084	1088.71	597.837	1.03869	Dock2
										0.28581			ENSMUSG00000037600	161.823	220.907	217.238	412.351	307.378	470.563	-0.988726	Kdf1
										0.28581			ENSMUSG00000054717	2041.78	1021.21	1199.57	549.078	773.403	535.951	1.19754	Hmgb2
										0.28581			ENSMUSG00000022489	375.661	338.143	399.223	217.027	198.308	245.206	0.75444	Pde1b
										0.285762			ENSMUSG00000041782	309.611	560.019	504.031	1237.05	707.961	1296.09	-1.23882	Lad1
										0.285714			ENSMUSG00000035778	1386.23	1250.84	1235.78	687.975	872.557	512.598	0.900829	Ggta1
										0.285667			ENSMUSG00000022219	0.825629	2.90667	5.71679	69.4485	31.7294	10.5088	-3.58508	Cideb
										0.285619			ENSMUSG00000034738	73.481	50.3823	69.5543	192.069	121.96	136.615	-1.2175	Nostrin
										0.285571			ENSMUSG00000070803	75.9579	140.489	129.581	239.814	232.021	381.821	-1.30423	Cited4
										0.285524			ENSMUSG00000024978	432.63	507.699	441.146	257.177	284.573	304.757	0.706579	Gpam
										0.285524			ENSMUSG00000008601	159.346	285.823	310.612	683.634	447.186	601.34	-1.19763	Rab25
										0.285524			ENSMUSG00000044701	45.4096	48.4445	59.0735	8.68107	17.8478	17.5147	1.79376	Il27
										0.285524			ENSMUSG00000003484	577.115	306.17	388.742	163.855	233.012	152.962	1.20946	Cyp4f18
										0.285429			ENSMUSG00000083992	194.848	219.938	159.117	386.307	297.463	502.089	-1.04592	Gm11478
										0.285381			ENSMUSG00000054662	18.9895	71.6979	46.6871	237.644	128.9	140.118	-1.888	Ano9
										0.285381			ENSMUSG00000029231	1825.47	2303.05	2214.3	1285.88	1468.47	1180.49	0.68829	Pdgfra
										0.285381			ENSMUSG00000049422	224.571	145.334	196.277	380.882	367.862	319.936	-0.915092	Chchd10
										0.285286			ENSMUSG00000031877	188.243	177.307	155.306	296.241	277.632	385.324	-0.878868	Ces2g
										0.285286			ENSMUSG00000070034	761.23	546.454	500.219	169.281	361.913	163.471	1.37846	Sp110
										0.285286			ENSMUSG00000026031	2011.23	2186.79	2111.4	1392.23	1524	1193.34	0.618021	Cflar
										0.285238			ENSMUSG00000111342	70.1785	26.1601	22.8672	7.59593	5.94925	4.6706	2.71185	4933404K13Rik
										0.285238			ENSMUSG00000023224	5446.67	5744.55	6298.95	2441.55	3962.2	1961.65	1.06381	Serping1
										0.285238			ENSMUSG00000076555	487.947	261.601	67.6487	19.5324	82.298	23.353	2.70297	Igkv4-57-1
										0.285238			ENSMUSG00000046733	176.685	304.232	297.273	737.891	385.71	1312.44	-1.6465	Gprc5a
										0.285143			ENSMUSG00000066842	115.588	96.8891	68.6015	35.8094	41.6448	25.6883	1.44281	Hmcn1
										0.285095			ENSMUSG00000000594	2511.56	1825.39	2221.93	927.789	1452.61	786.996	1.04975	Gm2a
										0.285048			ENSMUSG00000069892	453.27	279.041	333.48	118.28	197.317	77.0649	1.43809	9930111J21Rik2
										0.285			ENSMUSG00000039278	11.5588	18.4089	14.292	24.9581	165.588	70.059	-2.56297	Pcsk1n
										0.284952			ENSMUSG00000042808	24.7689	33.9112	98.1383	307.093	194.342	142.453	-2.04081	Gpx2
										0.284905			ENSMUSG00000021700	0	0	0	11.9365	6.9408	14.0118	-6.02437	Rab3c
										0.284905			ENSMUSG00000063628	113.111	151.147	193.418	300.582	293.497	308.259	-0.981457	Gm7665
										0.284857			ENSMUSG00000033762	89.9935	67.8224	62.8847	30.3837	29.7463	18.6824	1.4822	Recql4
										0.28481			ENSMUSG00000027596	25.5945	16.4711	20.9616	0	0.991542	3.50295	3.85623	a
										0.28481			ENSMUSG00000031391	99.0755	117.236	101.949	206.175	168.562	237.033	-0.942085	L1cam
										0.28481			ENSMUSG00000024013	913.971	551.299	602.169	143.238	391.659	197.333	1.49643	Fgd2
										0.284714			ENSMUSG00000038056	1179	987.3	965.185	715.103	629.629	662.057	0.642555	Kmt2c
										0.284714			ENSMUSG00000028111	358.323	280.009	424.948	160.6	196.325	200.836	0.931048	Ctsk
										0.284714			ENSMUSG00000070031	687.749	429.219	486.88	145.408	302.42	103.921	1.53754	Sp140
										0.284619			ENSMUSG00000076604	61.9222	34.8801	21.9144	3.2554	9.91542	5.83825	2.63481	Igkj1
										0.284619			ENSMUSG00000034101	348.415	413.716	474.494	822.531	624.672	705.26	-0.800102	Ctnnd1
										0.284571			ENSMUSG00000029335	50.3634	72.6668	44.7815	91.1512	178.478	207.842	-1.50952	Bmp3
										0.284381			ENSMUSG00000005413	4105.85	4917.12	4744.94	3165.33	2464.97	3054.57	0.664806	Hmox1
										0.284381			ENSMUSG00000076608	297.226	88.1691	97.1855	18.4473	56.5179	16.3471	2.39666	Igkj5
										0.284333			ENSMUSG00000027496	269.155	158.898	161.976	68.3634	104.112	61.8854	1.33021	Aurka
										0.284333			ENSMUSG00000031886	5.7794	1.93778	4.76399	1095.98	382.735	1.16765	-6.88672	Ces2e
										0.284238			ENSMUSG00000042737	264.201	271.289	285.84	153.004	181.452	147.124	0.76794	Dpm3
										0.28419			ENSMUSG00000071506	4.95377	10.6578	10.4808	99.8323	56.5179	16.3471	-2.73643	Tmem139
										0.28419			ENSMUSG00000023015	481.342	270.321	322.046	142.152	198.308	151.794	1.12501	Racgap1
										0.284143			ENSMUSG00000028931	1414.3	923.353	968.996	460.097	680.198	351.463	1.14773	Kcnab2
										0.284143			ENSMUSG00000000184	2206.08	1976.54	1644.53	1294.56	1217.61	1062.56	0.704946	Ccnd2
										0.284048			ENSMUSG00000037313	447.491	234.472	277.264	124.79	169.554	112.094	1.23823	Tacc3
										0.284			ENSMUSG00000044583	606.837	390.463	450.674	182.302	279.615	251.045	1.0224	Tlr7
										0.283857			ENSMUSG00000073557	648.119	640.437	680.298	350.498	386.701	471.73	0.70447	Ppp1r12b
										0.283762			ENSMUSG00000076606	203.93	59.1023	66.6959	11.9365	28.7547	28.0236	2.26438	Igkj3
										0.283714			ENSMUSG00000040134	0	1.93778	0	86.8107	31.7294	1.16765	-6.00228	Rdh7
										0.283714			ENSMUSG00000053647	45.4096	118.205	73.3655	265.858	138.816	430.863	-1.81927	Gper1
										0.283667			ENSMUSG00000027843	596.93	343.956	373.497	113.939	249.869	134.28	1.39859	Ptpn22
										0.283667			ENSMUSG00000006519	4324.64	4255.37	4196.13	2354.74	3043.04	1865.9	0.814414	Cyba
										0.283524			ENSMUSG00000020437	1643	1235.34	1288.18	538.226	925.109	485.742	1.09542	Myo1g
										0.283524			ENSMUSG00000042797	22.292	57.1646	48.5927	222.452	150.714	81.7355	-1.83417	Aqp11
										0.283524			ENSMUSG00000085295	146.962	138.551	120.053	71.6188	72.3826	59.5501	0.993211	4930430E12Rik
										0.283524			ENSMUSG00000029381	411.163	821.62	571.679	1575.61	944.94	1794.68	-1.25812	Shroom3
										0.283476			ENSMUSG00000025823	6289.64	4307.69	3334.8	2130.12	2687.08	1635.88	1.11027	Pdia4
										0.283476			ENSMUSG00000047878	167.603	114.329	166.74	69.4485	63.4587	78.2325	1.09072	A4galt
										0.283381			ENSMUSG00000050097	0	0	2.8584	10.8513	6.9408	99.2502	-5.3855	Ces2b
										0.283333			ENSMUSG00000030772	405.384	347.832	507.842	182.302	261.767	144.789	1.0964	Dkk3
										0.283286			ENSMUSG00000022838	342.636	115.298	116.241	29.2986	72.3826	39.7001	2.02017	Eaf2
										0.28319			ENSMUSG00000026547	5395.48	6472.19	6490.47	9337.57	8500.49	10554.4	-0.629103	Tagln2
										0.283143			ENSMUSG00000030747	168.428	150.178	181.032	682.549	341.091	270.895	-1.37352	Dgat2
										0.283143			ENSMUSG00000031903	854.526	770.268	765.097	432.968	575.095	437.869	0.724184	Pla2g15
										0.283			ENSMUSG00000057092	114.762	147.271	183.89	324.455	249.869	580.322	-1.37254	Fxyd3
										0.283			ENSMUSG00000003420	945.345	606.526	879.433	418.862	497.754	395.833	0.889278	Fcgrt
										0.282905			ENSMUSG00000024292	4.12814	0.968891	5.71679	1060.18	367.862	1.16765	-7.04458	Cyp4f14
										0.282905			ENSMUSG00000022708	788.476	594.899	686.968	365.69	447.186	427.36	0.739598	Zbtb20
										0.282857			ENSMUSG00000031163	0	0	0	109.598	71.391	3.50295	-8.51599	Glod5
										0.282762			ENSMUSG00000029882	97553	149389	147629	208136	235917	255232	-0.825599	2210010C04Rik
										0.282714			ENSMUSG00000024056	174.208	72.6668	105.761	33.6391	49.5771	23.353	1.72275	Ndc80
										0.282714			ENSMUSG00000022683	0.825629	0	0	4.34053	4.95771	78.2325	-6.47474	Pla2g10
										0.282667			ENSMUSG00000089942	174.208	142.427	144.825	67.2783	77.3403	89.909	0.979413	Pira2
										0.282667			ENSMUSG00000003779	249.34	153.085	144.825	36.8945	87.2557	70.059	1.49415	Kif20a
										0.282619			ENSMUSG00000024299	514.367	458.285	525.945	283.22	350.014	287.242	0.702193	Adamts10
										0.282524			ENSMUSG00000001119	2662.65	2606.32	3210.93	1606	2030.68	1653.39	0.680478	Col6a1
										0.282524			ENSMUSG00000002944	3282.7	2303.05	2312.44	1187.14	1569.61	1613.69	0.853935	Cd36
										0.282333			ENSMUSG00000033361	177.51	176.338	166.74	52.0864	103.12	78.2325	1.15447	Prrg3
										0.282095			ENSMUSG00000041515	2084.71	1491.12	1651.2	685.804	1173.99	670.231	1.04641	Irf8
										0.282095			ENSMUSG00000037337	1091.48	527.077	603.122	175.792	406.532	183.321	1.53599	Map4k1
										0.281905			ENSMUSG00000011008	410.338	336.205	369.686	162.77	243.919	130.777	1.05203	Mcoln2
										0.281857			ENSMUSG00000035041	6.60503	16.4711	12.3864	656.506	213.182	19.85	-4.65113	Creb3l3
										0.28181			ENSMUSG00000040528	198.977	177.307	161.023	90.0661	108.078	89.909	0.898448	Milr1
										0.28181			ENSMUSG00000057286	131.275	244.161	230.577	527.375	359.93	435.533	-1.12776	St6galnac2
										0.281762			ENSMUSG00000020676	156.044	169.556	188.654	354.839	247.886	433.198	-1.00962	Ccl11
										0.281571			ENSMUSG00000044352	2.47689	6.78224	3.8112	60.7675	21.8139	17.5147	-2.9515	Sowaha
										0.281286			ENSMUSG00000029007	1639.7	1444.62	1565.45	1064.52	1115.49	1067.23	0.518017	Agtrap
										0.280905			ENSMUSG00000087150	85.0398	54.2579	74.3183	14.1067	32.7209	19.85	1.67384	BC064078
										0.280857			ENSMUSG00000006731	1272.29	1382.61	1199.57	1943.47	1737.18	2034.05	-0.567978	B4galnt1
										0.280857			ENSMUSG00000049985	61.9222	38.7556	24.7728	9.7662	8.92388	9.3412	2.1668	Ankrd55
										0.28081			ENSMUSG00000040339	918.925	1106.47	1009.97	585.972	726.8	577.987	0.681914	Fam102b
										0.280619			ENSMUSG00000024388	0	0	0	591.398	171.537	2.3353	-10.5681	Myo7b
										0.280571			ENSMUSG00000048327	244.386	119.174	164.834	56.4269	81.3065	28.0236	1.66854	Ckap2l
										0.280571			ENSMUSG00000048373	0	0	0	14.1067	1.98308	28.0236	-6.44657	Fgfbp1
										0.280571			ENSMUSG00000019872	2363.78	1484.34	1801.74	1025.45	1174.98	901.425	0.865041	Smpdl3a
										0.28019			ENSMUSG00000035530	5553.18	6818.09	6168.42	8472.72	9646.71	11034.3	-0.65309	Eif1
										0.28			ENSMUSG00000015627	36.3277	13.5645	31.4424	118.28	69.408	79.4002	-1.70892	Gata5
										0.279905			ENSMUSG00000019851	1032.86	1881.59	1433.01	2937.46	2339.05	3855.58	-1.07089	Perp
										0.279667			ENSMUSG00000016756	1657.86	753.797	812.737	151.919	546.34	177.483	1.87956	Cmah
										0.279381			ENSMUSG00000030281	246.037	469.912	408.751	806.254	717.877	732.116	-1.00559	Il17rc
										0.278905			ENSMUSG00000043333	48.7121	54.2579	49.5455	136.727	89.2388	109.759	-1.13794	Rhbdl2
										0.278714			ENSMUSG00000074179	0	0	0	26.0432	0.991542	22.1853	-6.60652	Gm10639
										0.278095			ENSMUSG00000042268	332.728	589.086	600.263	1111.18	837.853	1947.64	-1.35638	Slc26a9
										0.278095			ENSMUSG00000038599	0	0	0	23.8729	7.93234	210.177	-8.90658	Capn8
										0.277667			ENSMUSG00000043004	674.539	407.903	563.104	195.324	337.124	232.362	1.10473	Gng2
										0.277476			ENSMUSG00000033917	767.835	542.579	693.638	323.37	418.431	398.169	0.814211	Gde1
										0.277429			ENSMUSG00000017868	12.3844	29.0667	29.5368	115.024	57.5095	72.3943	-1.79378	Sgk2
										0.276524			ENSMUSG00000018126	0	0	0	378.712	159.638	2.3353	-10.0669	Baiap2l2
										0.27619			ENSMUSG00000037020	182.464	144.365	181.985	87.8958	65.4418	98.0826	1.0214	Wdr62
										0.275524			ENSMUSG00000076535	61.0965	31.9734	82.8935	1.08513	15.8647	1.16765	3.25154	Igkv1-88
										0.275238			ENSMUSG00000021556	298.878	381.743	380.167	819.276	478.915	958.64	-1.08902	Golm1
										0.273429			ENSMUSG00000024413	1374.67	1308	1390.13	992.897	874.54	964.479	0.524627	Npc1
										0.27319			ENSMUSG00000095863	16.5126	21.3156	17.1504	1.08513	0	2.3353	4.06872	Ighv1-67
										0.272286			ENSMUSG00000042784	743.066	1515.35	1539.72	3183.78	2761.45	2352.81	-1.12785	Muc1
										0.269762			ENSMUSG00000021311	445.014	372.054	369.686	252.836	250.86	223.021	0.707669	Mtr
										0.269524			ENSMUSG00000006390	1155.05	1394.23	1298.66	1884.88	1810.56	1948.81	-0.552927	Elovl1
										0.269381			ENSMUSG00000022479	22.292	22.2845	21.9144	751.997	339.107	31.5265	-4.07767	Vdr
										0.268333			ENSMUSG00000042179	79606.3	118213	103552	143277	193344	201718	-0.836975	Pnliprp1
										0.266952			ENSMUSG00000029413	1556.31	1416.52	1549.25	692.315	1084.75	645.71	0.899648	Naaa
										0.264571			ENSMUSG00000016256	9162	8833.38	8959.17	6572.65	6684.98	5670.11	0.509956	Ctsz
										0.262714			ENSMUSG00000031636	15.6869	4.84445	16.1976	30.3837	51.5602	130.777	-2.52652	Pdlim3
										0.261333			ENSMUSG00000025091	11132.8	16470.2	15908.9	22855.1	27430	23799	-0.767802	Pnliprp2
										0.258333			ENSMUSG00000063558	58.6196	43.6001	69.5543	9.7662	23.797	16.3471	1.77672	Aox1
										0.255952			ENSMUSG00000028536	17.3382	44.569	54.3095	161.685	111.053	100.418	-1.68928	2610528J11Rik
										0.255762			ENSMUSG00000051506	1851.06	1082.25	1092.86	410.18	813.065	474.066	1.2458	Wdfy4
										0.249381			ENSMUSG00000041857	84.2141	24.2223	18.1032	4.34053	7.93234	3.50295	2.99534	Oosp1
										0.248952			ENSMUSG00000031400	1025.43	1014.43	989.005	721.614	730.767	677.237	0.507918	G6pdx
										0.24619			ENSMUSG00000020829	61.9222	66.8535	76.2239	531.715	244.911	81.7355	-2.06671	Slc46a1
													ENSMUSG00000020901	1755.29	1580.26	1755.06	1115.52	1173.99	839.54	0.70166	Pik3r5
													ENSMUSG00000020679	77.6091	166.649	156.259	319.029	265.733	340.954	-1.21102	Hnf1b
													ENSMUSG00000022856	81.7373	93.9824	84.7991	301.667	157.655	158.8	-1.24702	Tmem41a
													ENSMUSG00000034311	216.315	114.329	136.25	47.7459	80.3149	49.0413	1.39657	Kif4
													ENSMUSG00000030322	203.93	134.676	117.194	33.6391	79.3234	47.8736	1.50011	Mbd4
													ENSMUSG00000027690	1.65126	6.78224	1.9056	635.888	191.368	2.3353	-6.33167	Slc2a2
													ENSMUSG00000046591	156.044	94.9513	82.8935	47.7459	44.6194	26.8559	1.4842	Ticrr
													ENSMUSG00000047959	134.578	93.9824	107.666	37.9797	58.501	50.2089	1.19646	Kcna3
													ENSMUSG00000076633	18.9895	11.6267	128.628	6.5108	3.96617	2.3353	3.6302	Ighv5-2
													ENSMUSG00000076695	331.903	197.654	207.71	47.7459	88.2473	7.0059	2.36129	Ighv1-18
													ENSMUSG00000055137	27.2458	34.8801	39.0648	73.7891	140.799	72.3943	-1.50989	Sugct
													ENSMUSG00000027357	589.499	674.348	598.358	838.808	1054.01	1012.35	-0.642012	Crls1
													ENSMUSG00000045932	272.458	304.232	280.123	78.1296	177.486	68.8913	1.39666	Ifit2
													ENSMUSG00000023940	159.346	96.8891	98.1383	59.6823	42.6363	33.8618	1.38045	Sgo1
													ENSMUSG00000025037	207.233	209.28	173.409	632.633	413.473	284.906	-1.17409	Maoa
													ENSMUSG00000055538	771.137	725.699	727.938	406.925	545.348	429.695	0.686102	Zcchc24
													ENSMUSG00000076538	608.488	266.445	412.562	3.2554	58.501	35.0295	3.73227	Igkv13-84
													ENSMUSG00000042745	94.9473	148.24	133.392	251.751	219.131	245.206	-0.929635	Id1
													ENSMUSG00000079105	75.1322	51.3512	104.808	170.366	173.52	171.644	-1.15621	C7
													ENSMUSG00000058715	2755.95	2499.74	2808.85	1562.59	1985.07	1363.81	0.715083	Fcer1g
													ENSMUSG00000029298	842.141	940.793	893.725	200.75	563.196	203.171	1.46726	Gbp9
													ENSMUSG00000039936	1888.21	1588.98	1598.8	792.147	1203.73	699.422	0.912714	Pik3cd
													ENSMUSG00000025497	54.4915	90.1069	80.0351	1741.64	635.579	143.621	-3.4887	Cdhr5
													ENSMUSG00000020189	1225.23	1223.71	1105.25	719.443	881.481	726.278	0.61042	Osbpl8
													ENSMUSG00000052914	97.4242	89.138	127.675	193.154	183.435	216.015	-0.915047	Cyp2j6
													ENSMUSG00000020695	445.014	392.401	509.747	286.475	282.59	245.206	0.72562	Mrc2
													ENSMUSG00000059991	57.794	155.991	98.1383	258.262	232.021	317.601	-1.3755	Nptx2
													ENSMUSG00000045091	382.266	573.583	524.992	842.064	781.335	985.496	-0.817583	Aqp12
													ENSMUSG00000026304	5.7794	13.5645	3.8112	64.0229	39.6617	23.353	-2.4651	Rab17
													ENSMUSG00000046798	351.718	554.206	443.051	928.874	675.24	921.276	-0.905085	Cldn12
													ENSMUSG00000036938	189695	335064	279177	464497	489607	504357	-0.859297	Try5
													ENSMUSG00000017499	310.436	189.903	161.976	81.385	102.129	35.0295	1.5966	Cdc6
													ENSMUSG00000035413	150.264	157.929	168.645	479.629	388.685	213.68	-1.18319	Tmem98
													ENSMUSG00000024261	0	0	0	6.5108	21.8139	5.83825	-6.08845	Syt4
													ENSMUSG00000024672	1070.01	844.873	1154.79	482.884	705.978	453.048	0.901939	Ms4a7
													ENSMUSG00000018217	1066.71	1053.18	1076.66	565.355	791.251	546.46	0.747284	Pmp22
													ENSMUSG00000006310	189.069	78.4802	65.7431	17.3621	43.6279	19.85	2.03945	Zbtb32
													ENSMUSG00000061356	315.39	99.7958	84.7991	14.1067	59.4925	22.1853	2.37998	Nuggc
													ENSMUSG00000076676	140.357	91.0757	16.1976	9.7662	14.8731	15.1794	2.63829	Ighv12-3
													ENSMUSG00000009246	2.47689	1.93778	1.9056	30.3837	15.8647	12.8441	-3.2179	Trpm5
													ENSMUSG00000073411	33312.5	31412.4	34851.5	18646.9	24773.7	16293.4	0.737701	H2-D1
													ENSMUSG00000055254	173.382	112.391	156.259	37.9797	74.3657	67.7237	1.2956	Ntrk2
													ENSMUSG00000036887	6037.82	4616.77	6293.24	2785.54	3982.03	2699.61	0.839967	C1qa
													ENSMUSG00000094433	743.066	153.085	446.863	39.0648	76.3488	11.6765	3.39916	Igkv5-43
													ENSMUSG00000089901	76.7835	76.5424	112.43	34.7243	39.6617	37.3648	1.24778	Gm8113
													ENSMUSG00000075284	1254.96	1037.68	1053.8	532.801	794.225	488.078	0.881861	Wipf1
													ENSMUSG00000022106	620.047	353.645	490.691	204.005	296.471	199.668	1.06395	Rcbtb2
													ENSMUSG00000096210	2365.43	2690.61	2555.41	5137.02	3260.19	6294.8	-0.948712	H1f0
													ENSMUSG00000031207	8610.48	8709.36	8024.47	6490.18	5957.19	5807.89	0.473347	Msn
													ENSMUSG00000028678	198.151	105.609	103.855	32.554	67.4249	30.3589	1.64087	Kif2c
													ENSMUSG00000040552	2480.19	1737.22	1836.04	1043.9	1333.62	1168.82	0.771504	C3ar1
													ENSMUSG00000036053	754.625	666.597	674.582	406.925	390.668	509.095	0.682986	Fmnl2
													ENSMUSG00000017188	584.545	570.677	584.066	861.596	944.94	781.158	-0.573669	Coa3
													ENSMUSG00000021696	331.077	615.246	403.034	970.109	785.301	911.934	-0.98384	Elovl7
													ENSMUSG00000034177	78.4347	77.5113	67.6487	177.962	123.943	142.453	-0.989234	Rnf43
													ENSMUSG00000055172	1914.63	2014.32	2250.51	1040.64	1467.48	839.54	0.883739	C1ra
													ENSMUSG00000067818	108.983	100.765	159.117	325.54	176.495	882.743	-1.90797	Myl9
													ENSMUSG00000027715	772.789	350.739	384.931	189.898	249.869	120.268	1.42869	Ccna2
													ENSMUSG00000004099	1388.71	1119.07	1217.68	765.019	868.591	623.525	0.722492	Dnmt1
													ENSMUSG00000025277	186.592	316.827	299.179	553.418	473.957	498.586	-0.928539	Abhd6
													ENSMUSG00000029119	1240.09	1096.78	1200.53	850.745	815.048	804.511	0.518199	Man2b2
													ENSMUSG00000036833	640.688	499.948	571.679	292.986	398.6	297.751	0.790665	Pnpla7
													ENSMUSG00000055541	912.32	627.841	790.823	309.263	500.729	226.524	1.16804	Lair1
													ENSMUSG00000041329	121.367	120.142	140.061	52.0864	76.3488	56.0472	1.04424	Atp1b2
													ENSMUSG00000037031	227.874	340.081	309.66	645.654	416.448	786.996	-1.0753	Tspan15
													ENSMUSG00000042388	53.6659	70.729	52.4039	156.259	92.2134	300.086	-1.6324	Dlgap3
													ENSMUSG00000024781	2382.76	1522.13	1731.24	1078.62	1088.71	671.399	0.989265	Lipa
													ENSMUSG00000024426	438.409	214.125	282.981	166.025	118.985	124.939	1.1918	Atat1
													ENSMUSG00000030219	1075.79	1447.52	1405.38	2005.33	1972.18	2320.12	-0.680994	Erp27
													ENSMUSG00000052270	1239.27	1443.65	1094.77	561.014	800.175	337.451	1.15221	Fpr2
													ENSMUSG00000078921	665.457	747.015	821.313	146.493	423.389	92.2443	1.75243	Tgtp2
													ENSMUSG00000076934	10232	3754.45	3540.6	370.03	1438.73	380.654	3.0008	Iglv1
													ENSMUSG00000063903	31785.9	48474.6	51001.4	68213.7	79719	85654.1	-0.831521	Klk1
													ENSMUSG00000032515	615.093	334.267	585.018	208.346	299.446	182.153	1.15218	Csrnp1
													ENSMUSG00000039396	153.567	60.0712	86.7047	31.4689	35.6955	32.6942	1.59081	Neil3
													ENSMUSG00000098814	500.331	63.9468	177.221	65.108	38.6701	50.2089	2.26944	Igkv19-93
													ENSMUSG00000037455	66.8759	95.9202	71.4599	212.686	153.689	135.447	-1.10155	Slc18b1
													ENSMUSG00000040525	98.2498	168.587	115.289	270.198	214.173	342.121	-1.1138	Cblc
													ENSMUSG00000051146	42.1071	76.5424	54.3095	122.62	137.824	121.436	-1.14802	Camk2n2
													ENSMUSG00000028270	3489.93	5258.17	5476.69	949.492	2873.49	889.749	1.59348	Gbp2
													ENSMUSG00000027562	66.8759	119.174	86.7047	461.182	222.105	1596.18	-3.06323	Car2
													ENSMUSG00000033880	3886.23	4133.29	4645.85	2745.39	2685.1	1724.62	0.823615	Lgals3bp
													ENSMUSG00000045868	231.176	201.529	181.032	48.831	122.951	47.8736	1.47763	Gvin1
													ENSMUSG00000048031	132.101	61.0401	61.9319	4.34053	29.7463	3.50295	2.74704	Fcrl5
													ENSMUSG00000027536	223.745	396.276	348.724	849.659	465.033	895.587	-1.19043	Chmp4c
													ENSMUSG00000079192	67.7016	19.3778	26.6784	5.42567	6.9408	0	3.17899	AC125149.1
													ENSMUSG00000096883	91.6448	39.7245	60.0263	8.68107	24.7886	15.1794	1.97151	Shisa8
													ENSMUSG00000029189	612.617	962.109	807.973	1747.06	1115.49	1813.36	-0.972796	Sel1l3
													ENSMUSG00000034906	314.565	194.747	173.409	82.4701	126.917	70.059	1.28691	Ncaph
													ENSMUSG00000029330	99.9011	148.24	142.92	543.652	310.353	193.83	-1.42339	Cds1
													ENSMUSG00000072214	30.5483	47.4757	42.8759	137.812	81.3065	86.4061	-1.3412	2023-09-05
													ENSMUSG00000024922	5.7794	44.569	23.82	126.961	96.1796	102.753	-2.14401	Ovol1
													ENSMUSG00000076512	126.321	6.78224	18.1032	3.2554	4.95771	2.3353	3.83469	Igkv9-123
													ENSMUSG00000031748	13.2101	20.3467	21.9144	44.4905	63.4587	52.5442	-1.54158	Gnao1
													ENSMUSG00000042489	270.806	170.525	168.645	86.8107	108.078	51.3766	1.30601	Clspn
													ENSMUSG00000074802	244.386	171.494	210.569	122.62	111.053	82.9031	0.983929	Gas2l3
													ENSMUSG00000030954	26962.6	42381.2	36592.2	54666.9	60363.1	64780	-0.763293	Gp2
													ENSMUSG00000030796	609.314	1035.74	892.773	1801.32	1321.73	1630.04	-0.90566	Tead2
													ENSMUSG00000027315	1058.46	2113.15	1644.53	3345.47	2694.02	3658.25	-1.00997	Spint1
													ENSMUSG00000031595	35.502	31.9734	40.9704	11.9365	9.91542	9.3412	1.79684	Pdgfrl
													ENSMUSG00000031286	12.3844	20.3467	23.82	68.3634	76.3488	38.5324	-1.70621	Glt28d2
													ENSMUSG00000026980	449.142	512.543	383.978	188.813	261.767	94.5796	1.30118	Ly75
													ENSMUSG00000072941	928.832	894.286	833.699	440.564	599.883	296.583	0.989488	Sod3
													ENSMUSG00000027435	2454.59	1960.07	2267.66	1446.48	1181.92	1566.99	0.672035	Cd93
													ENSMUSG00000021830	466.48	234.472	277.264	74.8742	182.444	80.5678	1.53159	Txndc16
													ENSMUSG00000040432	3.30252	2.90667	3.8112	81.385	18.8393	8.17355	-3.43571	Ltb4r2
													ENSMUSG00000051000	57.794	77.5113	106.713	264.773	152.698	165.806	-1.27125	Fam160a1
													ENSMUSG00000012819	176.685	67.8224	88.6103	32.554	42.6363	33.8618	1.61184	Cdh23
													ENSMUSG00000045991	0.825629	4.84445	9.52799	380.882	115.019	14.0118	-5.07545	Onecut2
													ENSMUSG00000074892	8.25629	6.78224	11.4336	32.554	18.8393	127.274	-2.75171	B3galt5
													ENSMUSG00000009350	408.686	494.134	532.615	3.2554	75.3572	21.0177	3.84601	Mpo
													ENSMUSG00000030472	6.60503	9.68891	7.62239	193.154	58.501	4.6706	-3.42469	Ceacam18
													ENSMUSG00000055632	29.7226	67.8224	46.6871	168.196	74.3657	274.398	-1.843	Hmcn2
													ENSMUSG00000009739	301.355	195.716	256.303	102.003	153.689	117.933	1.01105	Pou6f1
													ENSMUSG00000070473	1109.65	2095.71	1475.89	3358.49	2402.51	3985.19	-1.05806	Cldn3
													ENSMUSG00000086010	1.65126	1.93778	0.952799	3.2554	5.94925	115.597	-4.77575	Gm15318
													ENSMUSG00000046721	1166.61	990.207	1291.04	1617.93	1903.76	1801.68	-0.62663	Rpl14-ps1
													ENSMUSG00000063171	144.485	117.236	121.005	214.856	233.012	207.842	-0.775384	Rps4l
													ENSMUSG00000022439	793.429	515.45	608.838	244.155	404.549	173.98	1.21967	Parvg
													ENSMUSG00000036502	74.3066	43.6001	59.0735	10.8513	26.7716	12.8441	1.80129	Tmem255a
													ENSMUSG00000032226	1.65126	9.68891	0	138.897	31.7294	683.075	-6.23972	Gcnt3
													ENSMUSG00000036169	3.30252	3.87556	5.71679	22.7878	34.704	16.3471	-2.53032	Sostdc1
													ENSMUSG00000096525	54013.5	98507.1	98492.7	135850	182429	177388	-0.981614	Gm2663
													ENSMUSG00000044026	281.539	380.774	282.981	819.276	433.304	679.572	-1.03135	Slc35g1
													ENSMUSG00000038178	1799.87	1649.05	2045.66	1347.74	1074.83	1029.87	0.670346	Slc43a2
													ENSMUSG00000010122	0	0	0.952799	31.4689	15.8647	3.50295	-5.69652	Slc47a1
													ENSMUSG00000031919	653.898	959.202	1044.27	1370.52	1583.49	2077.25	-0.921181	Tmed6
													ENSMUSG00000038393	5970.12	9521.29	6759.16	12409.6	11795.4	15637.2	-0.84048	Txnip
													ENSMUSG00000032783	89.1679	47.4757	59.0735	19.5324	22.8055	25.6883	1.52964	Troap
													ENSMUSG00000060703	1033.69	845.842	727.938	411.266	583.027	316.433	0.991423	Cd302
													ENSMUSG00000042638	0	0.968891	2.8584	383.052	118.985	2.3353	-7.05802	Gucy2c
													ENSMUSG00000024989	209.71	128.862	129.581	35.8094	81.3065	60.7178	1.39547	Cep55
													ENSMUSG00000063286	2921.9	2586.94	2252.42	761.764	1685.62	560.472	1.3671	Gm8995
													ENSMUSG00000055044	1169.09	1433.96	1436.82	2362.34	1797.67	2769.66	-0.778433	Pdlim1
													ENSMUSG00000050747	4.12814	5.81335	2.8584	90.0661	22.8055	9.3412	-3.25743	Trim15
													ENSMUSG00000041731	18.1638	18.4089	26.6784	51.0013	45.6109	207.842	-2.26575	Pgm5
													ENSMUSG00000038732	397.953	583.272	467.824	1046.07	664.333	1544.8	-1.16755	Mboat1
													ENSMUSG00000020057	1422.56	1660.68	1498.75	657.591	1019.31	420.354	1.12666	Dram1
													ENSMUSG00000053886	157.695	280.009	234.389	512.183	338.116	658.554	-1.16719	Sh2d4a
													ENSMUSG00000021385	208.058	290.667	268.689	504.587	364.888	567.478	-0.90516	Ippk
													ENSMUSG00000018166	433.455	810.962	619.319	1584.29	861.65	2125.12	-1.29445	Erbb3
													ENSMUSG00000054422	0.825629	3.87556	0.952799	1181.71	443.219	0	-8.17286	Fabp1
													ENSMUSG00000031557	838.013	693.726	622.178	371.116	493.788	305.924	0.878543	Plekha2
													ENSMUSG00000056612	1749.51	2146.09	2099.97	2861.5	2881.42	3578.85	-0.636757	Ppp1r14b
													ENSMUSG00000105606	2063.25	164.711	85.7519	45.5756	19.8308	19.85	4.7624	Igkv2-109
													ENSMUSG00000027111	1611.63	2390.25	1931.32	4038.87	2683.11	4515.3	-0.92143	Itga6
													ENSMUSG00000044201	89.1679	40.6934	42.8759	16.277	19.8308	9.3412	1.92147	Cdc25c
													ENSMUSG00000053318	549.043	777.051	754.617	241.985	426.363	143.621	1.35573	Slamf8
													ENSMUSG00000037106	14.0357	30.0356	27.6312	84.6404	36.6871	249.877	-2.37372	Fer1l6
													ENSMUSG00000020656	84.2141	138.551	102.902	197.494	200.292	240.536	-0.972943	Grhl1
													ENSMUSG00000023505	554.823	187.965	268.689	117.194	148.731	89.909	1.50684	Cdca3
													ENSMUSG00000068523	1158.36	1160.73	1315.82	1734.04	1812.54	1638.21	-0.512683	Gng5
													ENSMUSG00000032718	135.403	169.556	182.937	313.604	238.962	371.313	-0.921198	Mansc1
													ENSMUSG00000075420	13.2101	14.5334	19.056	45.5756	30.7378	169.309	-2.39059	Smim6
													ENSMUSG00000035004	1155.05	1020.24	1231.02	676.038	808.107	533.616	0.754684	Igsf6
													ENSMUSG00000032333	484.644	326.516	357.3	215.942	200.292	239.368	0.83575	Stoml1
													ENSMUSG00000093894	2033.52	549.361	643.139	47.7459	231.029	71.2266	3.2035	Ighv1-53
													ENSMUSG00000021944	236.13	584.241	268.689	1171.94	688.13	904.928	-1.34481	Gata4
													ENSMUSG00000036986	1498.52	1133.6	1065.23	681.464	805.132	479.904	0.910408	Pml
													ENSMUSG00000026773	1449.8	1472.71	1900.83	1008.09	924.117	1110.43	0.664888	Pfkfb3
													ENSMUSG00000020572	2258.09	2605.35	2371.52	1298.9	1701.49	927.114	0.880872	Nampt
													ENSMUSG00000026450	25.5945	20.3467	20.9616	80.2999	36.6871	105.088	-1.72477	Chit1
													ENSMUSG00000029420	0	3.87556	2.8584	17.3621	22.8055	19.85	-3.20008	Rimbp2
													ENSMUSG00000002020	242.735	201.529	237.247	84.6404	146.748	66.556	1.18965	Ltbp2
													ENSMUSG00000047810	1328.44	1699.43	1639.77	736.806	1046.08	490.413	1.0371	Ccdc88b
													ENSMUSG00000024164	46755.4	55897.3	56014.1	23195.8	37034.1	16859.7	1.04137	C3
													ENSMUSG00000020184	1179.82	1164.61	1051.89	732.465	816.039	583.825	0.670847	Mdm2
													ENSMUSG00000102252	18.1638	28.0978	24.7728	67.2783	63.4587	51.3766	-1.36578	Snrpn
													ENSMUSG00000069516	77546.4	60024.7	68084.1	34292.4	47150.8	23339	0.97282	Lyz2
													ENSMUSG00000020228	445.84	315.858	318.235	207.26	177.486	219.518	0.839982	Helb
													ENSMUSG00000021647	0	0	0	6.5108	3.96617	23.353	-6.06241	Cartpt
													ENSMUSG00000021596	199.802	212.187	206.757	107.428	135.841	119.1	0.770033	Mctp1
													ENSMUSG00000042498	29.7226	37.7867	25.7256	7.59593	8.92388	7.0059	1.98076	D330045A20Rik
													ENSMUSG00000029070	600.232	570.677	660.29	321.199	447.186	330.445	0.735534	Mxra8
													ENSMUSG00000090942	83.3885	143.396	165.787	19.5324	65.4418	19.85	1.89626	F830016B08Rik
													ENSMUSG00000039953	1297.89	2380.57	2011.36	3679.69	3248.29	3523.97	-0.877562	Clstn1
													ENSMUSG00000028179	284.842	298.418	422.09	629.377	506.678	656.219	-0.834264	Cth
													ENSMUSG00000074785	593.627	371.085	371.592	160.6	277.632	134.28	1.22145	Plxnc1
													ENSMUSG00000076545	136.229	75.5735	196.277	46.6607	25.7801	3.50295	2.42189	Igkv4-72
													ENSMUSG00000043155	19.8151	27.1289	25.7256	82.4701	45.6109	70.059	-1.44873	Hpdl
													ENSMUSG00000015405	16.5126	40.6934	33.348	1308.67	541.382	33.8618	-4.37981	Ace2
													ENSMUSG00000023039	445.014	779.957	643.139	1641.81	807.115	2363.32	-1.36518	Krt7
													ENSMUSG00000042029	719.948	482.508	514.511	303.837	351.006	331.612	0.800176	Ncapg2
													ENSMUSG00000032358	15.6869	45.5379	35.2536	150.834	65.4418	105.088	-1.74115	Fam83b
													ENSMUSG00000061232	31782.6	31403.7	36098.7	19448.8	24686.4	16098.4	0.720971	H2-K1
													ENSMUSG00000023206	260.899	269.352	411.609	153.004	177.486	164.639	0.926616	Il15ra
													ENSMUSG00000034023	131.275	66.8535	80.0351	29.2986	42.6363	16.3471	1.65007	Fancd2
													ENSMUSG00000097194	138.706	128.862	162.929	56.4269	87.2557	40.8677	1.21585	9330175E14Rik
													ENSMUSG00000079553	279.888	161.805	187.701	97.662	115.019	68.8913	1.15912	Kifc1
													ENSMUSG00000028385	703.436	480.57	504.031	323.37	326.217	339.786	0.771831	Snx30
													ENSMUSG00000027848	478.039	390.463	519.275	249.581	213.182	317.601	0.832413	Olfml3
													ENSMUSG00000096215	38.8046	65.8846	57.1679	148.663	92.2134	135.447	-1.21982	Smim22
													ENSMUSG00000032352	109.809	161.805	181.032	324.455	322.251	239.368	-0.971991	Lrrc1
													ENSMUSG00000040710	817.373	383.681	442.099	168.196	313.327	166.974	1.34055	St8sia4
													ENSMUSG00000025876	246.037	420.499	340.149	643.484	522.543	844.211	-0.998184	Unc5a
													ENSMUSG00000031229	1649.61	1626.77	1582.6	1097.07	1252.32	1064.9	0.508686	Atrx
													ENSMUSG00000037270	1249.18	1252.78	1173.85	926.704	850.743	841.875	0.488908	4932438A13Rik
													ENSMUSG00000114496	20.6407	29.0667	30.4896	2.17027	7.93234	4.6706	2.42345	Gm47601
													ENSMUSG00000055994	269.155	260.632	252.492	110.684	148.731	49.0413	1.33883	Nod2
													ENSMUSG00000020357	69.3528	88.1691	71.4599	138.897	183.435	128.441	-0.980854	Flt4
													ENSMUSG00000018168	1179	566.801	605.98	133.471	431.321	115.597	1.78807	Ikzf3
													ENSMUSG00000074227	2037.65	3860.06	3574.9	6671.4	5238.32	6359.02	-0.947665	Spint2
													ENSMUSG00000068114	640.688	443.752	354.441	248.496	272.674	216.015	0.964975	Ccdc134
													ENSMUSG00000024857	1305.32	2422.23	2347.7	3819.67	3359.35	5206.55	-1.02776	Cabp2
													ENSMUSG00000021624	762.055	426.312	444.004	168.196	322.251	226.524	1.18667	Cd180
													ENSMUSG00000095571	2880.62	425.343	686.968	61.8526	214.173	51.3766	3.60757	Ighv5-17
													ENSMUSG00000028864	83.3885	73.6357	102.902	43.4053	37.6786	37.3648	1.13364	Hgf
													ENSMUSG00000054641	26.4201	22.2845	62.8847	98.7471	156.664	94.5796	-1.653	Mmrn1
													ENSMUSG00000029004	1503.47	1229.52	1189.09	885.469	716.885	887.414	0.656367	Kmt2e
													ENSMUSG00000022860	0	0	0	8.68107	6.9408	10.5088	-5.69365	Chodl
													ENSMUSG00000035279	179.161	151.147	162.929	66.1931	86.2642	103.921	0.946573	Ssc5d
													ENSMUSG00000034247	1162.49	982.455	991.864	727.039	726.8	700.59	0.542301	Plekhm1
													ENSMUSG00000073409	3313.25	2971.59	3071.82	829.042	2074.31	649.213	1.39674	H2-Q6
													ENSMUSG00000040434	109.809	188.934	115.289	323.37	215.165	393.498	-1.17102	Large2
													ENSMUSG00000054072	2113.61	2903.77	2763.12	485.055	1615.22	437.869	1.61556	Iigp1
													ENSMUSG00000034206	187.418	70.729	127.675	47.7459	50.5687	43.203	1.44809	Polq
													ENSMUSG00000051998	876.818	371.085	405.892	91.1512	294.488	106.256	1.74801	Lax1
													ENSMUSG00000020334	63.5734	56.1957	69.5543	28.2135	26.7716	12.8441	1.47303	Slc22a4
													ENSMUSG00000040035	8.25629	9.68891	15.2448	26.0432	73.3741	38.5324	-2.06387	Disp2
													ENSMUSG00000037321	3033.36	3062.66	3321.46	1191.48	2194.28	874.57	1.14398	Tap1
													ENSMUSG00000089876	124.67	246.098	182.937	421.032	309.361	419.186	-1.05532	Tmem102
													ENSMUSG00000038745	0	0	0	353.753	164.596	1.16765	-10.0093	Nlrp6
													ENSMUSG00000094546	1221.93	672.41	327.763	48.831	163.604	24.5206	3.2277	Ighv1-26
													ENSMUSG00000023387	2.47689	7.75113	1.9056	18.4473	33.7124	23.353	-2.65619	Kcnk16
													ENSMUSG00000020048	18459.4	11781.7	9996.77	6186.35	8419.19	5926.99	0.970634	Hsp90b1
													ENSMUSG00000027331	238.607	137.583	142.92	70.5337	91.2219	74.7296	1.13487	Knstrn
													ENSMUSG00000055413	723.251	627.841	670.77	145.408	416.448	105.088	1.59822	H2-Q5
													ENSMUSG00000022098	1401.92	1500.81	1684.55	1090.56	1079.79	953.97	0.553629	Bmp1
													ENSMUSG00000078606	194.023	237.378	194.371	39.0648	122.951	72.3943	1.41319	Gm4070
													ENSMUSG00000076508	900.761	218	258.208	32.554	72.3826	7.0059	3.61818	Igkv17-127
													ENSMUSG00000042254	218.792	149.209	222.002	111.769	73.3741	103.921	1.03243	Cilp
													ENSMUSG00000022408	86.691	142.427	102.902	236.559	174.511	338.618	-1.17532	Fam83f
													ENSMUSG00000058099	1082.4	1142.32	1083.33	716.188	798.192	548.795	0.680223	Nfam1
													ENSMUSG00000027463	246.037	376.899	368.733	842.064	431.321	987.832	-1.18927	Slc52a3
													ENSMUSG00000035863	546.566	510.606	557.387	276.709	377.778	203.171	0.910812	Palm
													ENSMUSG00000054161	52.0146	66.8535	99.0911	313.604	95.1881	265.056	-1.62887	Fam83e
													ENSMUSG00000046727	943.694	1571.54	1490.18	2794.22	1903.76	3285.77	-0.995225	Cystm1
													ENSMUSG00000008167	220.443	302.294	282.028	562.099	381.744	489.245	-0.833066	Fbxw9
													ENSMUSG00000002748	2043.43	2013.36	1733.14	1423.7	1319.74	1286.75	0.522768	Baz1b
													ENSMUSG00000018672	440.886	483.477	633.611	810.595	810.09	981.993	-0.740558	Copz2
													ENSMUSG00000028607	298.878	336.205	366.828	582.717	551.297	460.054	-0.671247	Cpt2
													ENSMUSG00000062604	492.9	405.965	498.314	269.113	329.192	249.877	0.719003	Srpk2
													ENSMUSG00000019066	1154.23	1495.97	1412.05	2362.34	1794.69	2577	-0.729213	Rab3d
													ENSMUSG00000062312	205.582	399.183	303.943	667.357	464.042	904.928	-1.1645	Erbb2
													ENSMUSG00000035711	1251.65	816.775	744.136	400.414	607.815	367.81	1.03094	Dok3
													ENSMUSG00000029149	142.834	248.036	203.899	455.756	319.277	386.492	-0.96703	Krtcap3
													ENSMUSG00000000792	17.3382	31.9734	9.52799	70.5337	22.8055	350.295	-2.91437	Slc5a5
													ENSMUSG00000020098	290.621	385.619	545.954	753.083	734.733	802.175	-0.906663	Pcbd1
													ENSMUSG00000006711	0.825629	0	0	34.7243	20.8224	1.16765	-5.85442	D130043K22Rik
													ENSMUSG00000026832	1500.99	788.677	842.274	345.072	641.528	294.248	1.28939	Cytip
													ENSMUSG00000031963	195.674	237.378	249.633	121.535	140.799	136.615	0.773436	Bmper
													ENSMUSG00000060550	3776.43	2851.45	3046.1	975.535	2115.95	649.213	1.37045	H2-Q7
													ENSMUSG00000011148	618.396	353.645	512.606	241.985	290.522	262.721	0.90109	Adssl1
													ENSMUSG00000026622	300.529	150.178	141.967	79.2147	95.1881	64.2207	1.31231	Nek2
													ENSMUSG00000046879	1534.02	2055.99	1986.59	679.294	1287.02	541.789	1.1521	Irgm1
													ENSMUSG00000015880	349.241	143.396	152.448	65.108	102.129	66.556	1.46387	Ncapg
													ENSMUSG00000092072	4.12814	4.84445	4.76399	16.277	43.6279	18.6824	-2.52511	Gm4540
													ENSMUSG00000031621	0	0	0	135.642	44.6194	2.3353	-8.50092	Isx
													ENSMUSG00000047496	9.90755	20.3467	23.82	103.088	32.7209	72.3943	-1.95	Rnf152
													ENSMUSG00000019737	430.153	786.739	706.024	1264.18	1081.77	1223.7	-0.893139	Syne4
													ENSMUSG00000043782	80.9116	117.236	114.336	241.985	150.714	283.739	-1.11449	Bicdl2
													ENSMUSG00000028551	325.298	218.969	261.067	85.7255	168.562	122.603	1.09441	Cdkn2c
													ENSMUSG00000012428	1600.07	1672.31	1634.05	802.999	1246.37	785.828	0.790578	Steap4
													ENSMUSG00000050222	75.1322	119.174	115.289	202.92	170.545	303.589	-1.12967	Il17d
													ENSMUSG00000022831	2079.76	2073.43	1974.2	1388.97	1434.76	977.323	0.688455	Hcls1
													ENSMUSG00000026880	1444.02	1421.36	1300.57	966.854	922.134	646.878	0.715691	Stom
													ENSMUSG00000030866	0	0	0	29.2986	2.97463	130.777	-8.33684	Ern2
													ENSMUSG00000035969	302.18	298.418	344.913	206.175	172.528	209.009	0.687177	Rusc2
													ENSMUSG00000026480	1275.6	1033.81	1203.38	719.443	854.709	613.016	0.683045	Ncf2
													ENSMUSG00000037754	877.643	444.721	461.155	130.216	347.04	115.597	1.5876	Ppp1r16b
													ENSMUSG00000019845	66.0503	41.6623	44.7815	16.277	19.8308	17.5147	1.50924	Tube1
													ENSMUSG00000026692	1.65126	4.84445	4.76399	59.6823	26.7716	8.17355	-3.08809	Fmo4
													ENSMUSG00000046031	362.451	465.068	484.022	56.4269	234.004	35.0295	2.00752	Calhm6
													ENSMUSG00000026922	314.565	329.423	415.42	760.679	499.737	602.507	-0.814438	Agpat2
													ENSMUSG00000027273	0	1.93778	0.952799	6.5108	20.8224	22.1853	-4.15182	Snap25
													ENSMUSG00000048905	52.0146	23.2534	28.584	91.1512	84.2811	91.0767	-1.35071	4930539E08Rik
													ENSMUSG00000030802	1088.18	1131.66	1248.17	1595.15	1569.61	1687.25	-0.484554	Bckdk
													ENSMUSG00000027306	388.046	159.867	196.277	68.3634	130.884	58.3825	1.52849	Nusap1
													ENSMUSG00000018569	1560.44	3004.53	2166.66	5118.57	3257.22	5414.39	-1.0347	Cldn7
													ENSMUSG00000056220	381.441	362.365	378.261	206.175	267.716	165.806	0.808369	Pla2g4a
													ENSMUSG00000068762	1.65126	0	5.71679	78.1296	25.7801	5.83825	-3.90257	Gstm6
													ENSMUSG00000003032	361.625	449.565	466.871	704.252	624.672	1117.44	-0.936512	Klf4
													ENSMUSG00000024885	808.291	642.375	636.47	413.436	488.83	342.121	0.745467	Aldh3b1
													ENSMUSG00000026277	1425.04	1854.46	1781.73	3100.23	2218.08	2961.16	-0.710113	Stk25
													ENSMUSG00000040204	954.427	468.943	469.73	162.77	353.981	100.418	1.6157	Pclaf
													ENSMUSG00000083813	0	0	0	15.1919	5.94925	5.83825	-5.74191	Gm15502
													ENSMUSG00000025017	1264.86	1272.15	1212.91	920.193	922.134	916.605	0.442772	Pik3ap1
													ENSMUSG00000020911	6086.54	12680.8	8035.91	20422.2	13459.2	23607.5	-1.10089	Krt19
													ENSMUSG00000034435	289.796	489.29	448.768	804.084	607.815	1084.75	-1.02414	Tmem30b
													ENSMUSG00000019590	926.356	1522.13	1551.16	2737.79	1967.22	2769.66	-0.902336	Cyb561
													ENSMUSG00000066235	118.065	157.929	125.769	273.454	191.368	288.409	-0.906641	Pomgnt2
													ENSMUSG00000032946	829.757	481.539	496.408	146.493	373.811	130.777	1.47184	Rasgrp2
													ENSMUSG00000026638	476.388	765.424	754.617	1373.78	939.982	1571.66	-0.960864	Irf6
													ENSMUSG00000050737	1374.67	1491.12	1332.97	622.867	905.278	318.768	1.18404	Ptges
													ENSMUSG00000024331	193.197	366.241	268.689	737.891	384.718	741.457	-1.17096	Dsc2
													ENSMUSG00000026259	33.0252	56.1957	46.6871	144.323	82.298	99.2502	-1.26505	Ngef
													ENSMUSG00000028755	23.9432	21.3156	33.348	179.047	146.748	25.6883	-2.16263	Cda
													ENSMUSG00000033450	182.464	124.987	171.504	39.0648	97.1711	38.5324	1.44924	Tagap
													ENSMUSG00000010051	66.8759	65.8846	72.4127	27.1283	24.7886	37.3648	1.20633	Hyal1
													ENSMUSG00000084174	20735.7	43234.8	34605.7	56997.7	64522.6	68460.5	-0.946558	Sycn
													ENSMUSG00000040713	2163.97	1622.89	1787.45	986.386	1368.33	978.49	0.74165	Creg1
													ENSMUSG00000036781	1864.27	1778.88	2147.61	2732.37	2621.64	2917.96	-0.51442	Rps27l
													ENSMUSG00000029401	1194.68	841.966	842.274	554.503	611.782	366.642	0.908787	Rilpl2
													ENSMUSG00000032485	1150.93	1627.74	1348.21	2355.82	1891.86	2474.25	-0.703941	Scap
													ENSMUSG00000022840	146.136	129.831	132.439	60.7675	83.2896	75.8972	0.892326	Adcy5
													ENSMUSG00000024338	2193.7	1837.02	2260.99	862.681	1449.63	567.478	1.12696	Psmb8
													ENSMUSG00000052889	779.394	440.845	440.193	175.792	347.04	170.477	1.259	Prkcb
													ENSMUSG00000021939	46341.7	38953.3	45482.8	29479.8	33120.5	29880.2	0.499894	Ctsb
													ENSMUSG00000015094	1062.58	1641.3	1470.17	2263.59	2118.93	2538.47	-0.729785	Npdc1
													ENSMUSG00000021953	14.8613	17.44	25.7256	58.5972	50.5687	46.706	-1.43139	Tdh
													ENSMUSG00000031133	904.889	495.103	531.662	201.835	406.532	207.842	1.24202	Arhgef6
													ENSMUSG00000029428	387.22	464.099	426.854	275.624	297.463	238.201	0.653881	Stx2
													ENSMUSG00000036944	231.176	128.862	137.203	53.1715	95.1881	46.706	1.34715	Tmem71
													ENSMUSG00000006356	619.222	931.104	902.301	1476.87	1166.05	2010.69	-0.924115	Crip2
													ENSMUSG00000027376	136.229	334.267	283.934	678.208	402.566	758.972	-1.28686	Prom2
													ENSMUSG00000027954	146.962	311.014	260.114	490.48	418.431	593.166	-1.06588	Efna1
													ENSMUSG00000004609	753.799	815.806	909.923	596.823	511.636	560.472	0.571161	Cd33
													ENSMUSG00000033033	197.325	158.898	172.457	53.1715	108.078	87.5737	1.08607	Calhm2
													ENSMUSG00000027506	2159.85	2720.65	2455.36	3665.58	3332.57	3592.86	-0.529946	Tpd52
													ENSMUSG00000076514	414.466	99.7958	121.958	56.4269	66.4333	14.0118	2.21425	Igkv17-121
													ENSMUSG00000064254	387.22	396.276	426.854	625.037	548.323	799.84	-0.704466	Ethe1
													ENSMUSG00000033595	34.6764	18.4089	36.2064	2.17027	9.91542	3.50295	2.497	Lgi3
													ENSMUSG00000030346	142.834	72.6668	102.902	46.6607	48.5856	39.7001	1.23929	Rad51ap1
													ENSMUSG00000085977	35.502	31.9734	34.3008	3.2554	13.8816	3.50295	2.27703	Gm5970
													ENSMUSG00000029098	939.566	751.859	738.419	556.673	510.644	531.281	0.60481	Acox3
													ENSMUSG00000030798	2253.14	1189.8	1415.86	424.287	1037.15	405.174	1.3797	Cd37
													ENSMUSG00000058163	90.8192	82.3557	100.997	45.5756	46.6025	23.353	1.24043	Gm5431
													ENSMUSG00000028068	118.891	122.08	114.336	73.7891	57.5095	58.3825	0.90585	Iqgap3
													ENSMUSG00000039007	365.754	321.672	368.733	169.281	254.826	159.968	0.852388	Cpq
													ENSMUSG00000087107	784.347	439.876	425.901	184.473	342.082	180.986	1.22087	AI662270
													ENSMUSG00000052151	1103.87	1822.48	1421.58	2684.62	2077.28	3722.47	-0.96453	Plpp2
													ENSMUSG00000039661	90.8192	162.774	100.044	225.708	218.139	261.554	-0.997995	Dusp26
													ENSMUSG00000105906	7636.24	2427.07	2723.1	327.71	1184.89	316.433	2.80526	Iglc1
													ENSMUSG00000028132	194.848	318.765	228.672	492.651	363.896	596.669	-0.96953	Tmem56
													ENSMUSG00000048279	289.796	325.547	247.728	156.259	175.503	187.992	0.732059	Sacs
													ENSMUSG00000059326	1437.42	1610.3	1709.32	1154.58	1134.32	1064.9	0.503869	Csf2ra
													ENSMUSG00000010054	329.426	357.521	327.763	491.565	468.999	532.448	-0.556889	Tusc2
													ENSMUSG00000044502	312.913	475.725	398.27	644.569	617.731	702.925	-0.728362	Bod1
													ENSMUSG00000057163	181829	316210	251012	379448	446506	498279	-0.822024	Prss2
													ENSMUSG00000001056	848.746	854.562	964.232	1182.8	1277.11	1452.56	-0.552488	Nhp2
													ENSMUSG00000031389	880.946	559.05	633.611	221.367	465.033	204.339	1.21795	Arhgap4
													ENSMUSG00000040829	197.325	210.249	237.247	97.662	147.74	86.4061	0.954342	Zmynd15
													ENSMUSG00000022570	685.272	812.9	807.973	1344.48	1073.84	1092.92	-0.606873	Tsta3
													ENSMUSG00000015950	2381.11	2059.86	2029.46	1111.18	1546.81	770.649	0.915792	Ncf1
													ENSMUSG00000034361	444.188	390.463	523.087	274.539	293.497	291.912	0.658829	Cpne2
													ENSMUSG00000029646	0	0.968891	0	129.131	51.5602	1.16765	-7.53339	Cdx2
													ENSMUSG00000040751	494.552	380.774	334.432	202.92	258.793	133.112	1.02266	Lat2
													ENSMUSG00000027656	71.8297	55.2268	86.7047	36.8945	25.7801	23.353	1.31272	Wisp2
													ENSMUSG00000052595	0	0	0	130.216	31.7294	2.3353	-8.3484	A1cf
													ENSMUSG00000057933	0	0	0	4.34053	2.97463	26.8559	-6.07692	Gsta2
													ENSMUSG00000031438	455.747	459.254	504.031	912.597	622.689	754.302	-0.689965	Rnf128
													ENSMUSG00000035105	331.903	323.61	380.167	190.983	245.902	159.968	0.792615	Egln3
													ENSMUSG00000031490	1856.84	2653.79	2653.54	4004.14	3365.29	5131.82	-0.803246	Eif4ebp1
													ENSMUSG00000029163	1240.92	1296.38	1524.48	962.513	953.864	864.061	0.546362	Emilin1
													ENSMUSG00000051378	176.685	107.547	97.1855	51.0013	66.4333	31.5265	1.35328	Kif18b
													ENSMUSG00000039621	1687.59	1647.11	1767.44	1001.58	1282.06	790.499	0.730301	Prex1
													ENSMUSG00000002068	373.184	174.4	234.389	110.684	141.791	75.8972	1.25063	Ccne1
													ENSMUSG00000071552	88.3423	70.729	85.7519	21.7027	47.594	24.5206	1.37637	Tigit
													ENSMUSG00000091387	24.7689	72.6668	31.4424	233.304	82.298	126.106	-1.78026	Gcnt4
													ENSMUSG00000046027	714.995	478.632	507.842	314.689	359.93	329.277	0.761718	Stard5
													ENSMUSG00000036242	58.6196	39.7245	45.7343	14.1067	16.8562	21.0177	1.47719	Armh4
													ENSMUSG00000044134	146.962	243.192	167.693	412.351	280.606	382.989	-0.948499	Pheta1
													ENSMUSG00000031673	577.94	510.606	533.567	206.175	394.634	206.674	1.00471	Cdh11
													ENSMUSG00000017446	269.981	243.192	218.191	94.4066	169.554	101.586	0.997828	C1qtnf1
													ENSMUSG00000027035	1216.15	1370.98	1365.36	799.743	1005.42	701.757	0.65599	Cers6
													ENSMUSG00000025762	447.491	480.57	506.889	771.53	621.697	782.325	-0.600149	Larp1b
													ENSMUSG00000063011	237.781	340.081	214.38	479.629	759.521	402.839	-1.05267	Msln
													ENSMUSG00000024899	399.604	411.779	396.364	5691.52	2315.25	608.345	-2.83457	Papss2
													ENSMUSG00000027330	580.417	309.076	341.102	166.025	247.886	126.106	1.18724	Cdc25b
													ENSMUSG00000035929	2855.85	2560.78	3013.7	1068.86	2066.37	918.94	1.05579	H2-Q4
													ENSMUSG00000002055	175.859	135.645	122.911	70.5337	87.2557	53.7119	1.03587	Spag5
													ENSMUSG00000043629	40.4558	67.8224	58.1207	91.1512	124.934	170.477	-1.21833	1700019D03Rik
													ENSMUSG00000057948	373.184	316.827	375.403	145.408	252.843	129.609	1.01068	Unc13d
													ENSMUSG00000029414	178.336	109.485	130.533	67.2783	78.3318	53.7119	1.06854	Kntc1
													ENSMUSG00000032532	0	0.968891	0	35.8094	9.91542	2.3353	-5.61436	Cck
													ENSMUSG00000018565	585.371	702.446	686.015	956.003	902.303	1008.85	-0.538962	Elp5
													ENSMUSG00000038496	4.12814	1.93778	6.66959	79.2147	30.7378	5.83825	-3.18501	Slc19a3
													ENSMUSG00000027514	1057.63	1286.69	1301.52	563.184	787.285	287.242	1.15362	Zbp1
													ENSMUSG00000041272	60.2709	58.1335	44.7815	143.238	80.3149	143.621	-1.16632	Tox
													ENSMUSG00000034902	1679.33	1690.71	1685.5	1288.05	1225.55	1275.07	0.416287	Pip5k1c
													ENSMUSG00000058618	0	0	0.952799	274.539	28.7547	1.16765	-8.27661	AY761184
													ENSMUSG00000015134	28.897	31.0045	63.8375	160.6	60.4841	179.818	-1.69644	Aldh1a3
													ENSMUSG00000020607	84.2141	97.858	97.1855	258.262	110.061	419.186	-1.49476	Fam84a
													ENSMUSG00000005299	781.871	887.504	776.531	1394.4	1051.03	1268.07	-0.602301	Letm1
													ENSMUSG00000005148	118.065	114.329	282.028	593.568	293.497	469.395	-1.39929	Klf5
													ENSMUSG00000038508	293.924	167.618	202.946	84.6404	134.85	61.8854	1.23722	Gdf15
													ENSMUSG00000016498	39.6302	40.6934	42.8759	18.4473	12.89	11.6765	1.51669	Pdcd1lg2
													ENSMUSG00000033488	145.311	107.547	130.533	52.0864	77.3403	64.2207	0.984525	Cryzl2
													ENSMUSG00000022265	300.529	301.325	358.252	636.973	423.389	555.801	-0.751006	Ank
													ENSMUSG00000069874	1314.4	1703.31	1472.07	649.995	1021.29	391.163	1.12148	Irgm2
													ENSMUSG00000097006	52.8402	56.1957	64.7903	26.0432	25.7801	22.1853	1.22847	9530082P21Rik
													ENSMUSG00000051185	531.705	449.565	437.335	285.39	338.116	294.248	0.628197	Fam174a
													ENSMUSG00000035896	8591.49	13166.3	14439.7	19149.3	19656.3	35711.4	-1.04169	Rnase1
													ENSMUSG00000068349	2.47689	1.93778	1.9056	36.8945	13.8816	8.17355	-3.21584	Gml
													ENSMUSG00000094029	4.12814	37.7867	20.0088	0	1.98308	0	4.87784	Ighv3-3
													ENSMUSG00000058022	1.65126	4.84445	0.952799	41.2351	32.7209	4.6706	-3.41597	Adtrp
													ENSMUSG00000024254	0	0	0	255.006	75.3572	1.16765	-9.3613	Abcg8
													ENSMUSG00000094651	1.65126	0	4.76399	75.9593	44.6194	1.16765	-4.24978	Gal3st2
													ENSMUSG00000028729	654.724	696.633	685.062	923.449	913.21	1078.91	-0.517508	Ebna1bp2
													ENSMUSG00000049191	123.019	84.2935	120.053	53.1715	58.501	50.2089	1.01573	Rtl5
													ENSMUSG00000023764	374.835	287.761	324.904	175.792	232.021	161.136	0.794156	Sfi1
													ENSMUSG00000031812	2150.76	2208.1	2265.76	3000.39	2808.05	3289.27	-0.45755	Map1lc3b
													ENSMUSG00000034781	707.564	1156.86	901.348	2675.94	1436.74	1515.61	-1.02526	Gna11
													ENSMUSG00000020709	497.029	379.805	492.597	297.327	225.08	297.751	0.741266	Adap2
													ENSMUSG00000039611	56.1428	103.671	104.808	238.729	134.85	240.536	-1.21622	Tmem246
													ENSMUSG00000001552	1456.41	2250.73	2025.65	4342.7	2430.27	4328.48	-0.95348	Jup
													ENSMUSG00000025232	3360.31	2506.52	3176.63	1437.8	2230.97	1244.71	0.879857	Hexa
													ENSMUSG00000044433	161.823	268.383	207.71	528.46	269.699	743.793	-1.27333	Camsap3
													ENSMUSG00000071369	737.287	874.909	834.652	1122.03	1218.61	1133.79	-0.506521	Map3k5
													ENSMUSG00000026269	1550.53	1935.84	1705.51	2540.3	2318.23	2982.18	-0.594729	Rnpepl1
													ENSMUSG00000033943	794.255	803.211	794.634	612.015	548.323	544.125	0.488926	Mga
													ENSMUSG00000098188	464.829	490.259	450.674	306.008	322.251	338.618	0.540172	Sowahc
													ENSMUSG00000094509	144.485	28.0978	33.348	3.2554	14.8731	15.1794	2.63071	Ighv14-1
													ENSMUSG00000048070	293.924	305.201	246.775	592.483	353.981	768.313	-1.01851	Pirt
													ENSMUSG00000058318	617.57	474.757	534.52	325.54	386.701	322.271	0.652943	Phf21a
													ENSMUSG00000041959	2122.69	1825.39	2165.71	3096.97	2738.64	2815.2	-0.500632	S100a10
													ENSMUSG00000094198	177.51	31.0045	111.477	14.1067	19.8308	38.5324	2.1485	Ighv1-50
													ENSMUSG00000060260	242.735	416.623	327.763	590.313	504.695	755.469	-0.907121	Pwwp2b
													ENSMUSG00000061728	1.65126	0	0.952799	65.108	27.7632	0	-5.12386	Btnl7-ps
													ENSMUSG00000019179	2363.78	2759.4	2326.73	5594.95	3775.79	3392.02	-0.776705	Mdh2
													ENSMUSG00000036480	482.993	839.06	580.255	1731.87	717.877	2662.24	-1.42612	Prss56
													ENSMUSG00000036620	1478.7	2102.49	1683.6	2521.85	2680.14	3014.87	-0.642388	Mgat4b
													ENSMUSG00000029859	65.2247	143.396	117.194	361.349	190.376	226.524	-1.25838	Epha1
													ENSMUSG00000043705	0	0	0	9.7662	4.95771	110.927	-7.9607	Capn13
													ENSMUSG00000002250	479.69	756.704	616.461	1217.52	829.921	1479.41	-0.92872	Ppard
													ENSMUSG00000037443	8895.33	6843.28	11422.2	18340.9	14208.8	14272.2	-0.785657	Cep85
													ENSMUSG00000020669	113.937	186.996	132.439	265.858	234.004	301.254	-0.887678	Sh3yl1
													ENSMUSG00000000303	9294.93	16124.3	13043.8	27319.3	17028.7	31068.8	-0.971424	Cdh1
													ENSMUSG00000046613	0.825629	3.87556	1.9056	21.7027	15.8647	12.8441	-2.96177	Vwa5b2
													ENSMUSG00000036687	150.264	374.961	267.736	647.825	657.393	451.88	-1.14952	Tmem184a
													ENSMUSG00000074771	26.4201	14.5334	21.9144	1.08513	5.94925	1.16765	2.90203	Ankef1
													ENSMUSG00000052087	364.102	286.792	295.368	129.131	216.156	93.412	1.10634	Rgs14
													ENSMUSG00000102802	0	0	0	149.748	24.7886	2.3353	-8.45489	Mgam2-ps
													ENSMUSG00000095923	54.4915	16.4711	44.7815	7.59593	11.8985	5.83825	2.18468	Ighv1-37
													ENSMUSG00000026398	601.883	683.068	456.391	929.959	1016.33	865.228	-0.691344	Nr5a2
													ENSMUSG00000025499	619.222	893.317	761.286	1206.67	1208.69	1116.27	-0.635974	Hras
													ENSMUSG00000030677	327.775	181.183	179.126	93.3215	126.917	51.3766	1.33881	Kif22
													ENSMUSG00000038679	397.127	343.956	406.845	213.771	274.657	168.142	0.803969	Trps1
													ENSMUSG00000038781	215.489	357.521	334.432	742.231	556.255	451.88	-0.949089	Stap2
													ENSMUSG00000003526	84.2141	96.8891	81.9407	170.366	132.867	159.968	-0.815928	Prodh
													ENSMUSG00000020027	1665.29	2502.65	2657.36	3714.41	3685.56	3778.51	-0.711989	Socs2
													ENSMUSG00000040061	367.405	246.098	336.338	120.45	214.173	99.2502	1.12802	Plcb2
													ENSMUSG00000009614	260.073	293.574	294.415	411.266	397.608	470.563	-0.593322	Sardh
													ENSMUSG00000071203	286.493	229.627	311.565	169.281	163.604	172.812	0.711656	Naip5
													ENSMUSG00000000957	3376.82	3511.26	3601.58	2274.44	2756.49	1995.51	0.577794	Mmp14
													ENSMUSG00000042750	3.30252	0.968891	9.52799	26.0432	19.8308	37.3648	-2.59496	Bex2
													ENSMUSG00000095105	113.937	162.774	124.817	270.198	188.393	317.601	-0.950823	Edaradd
													ENSMUSG00000034112	28.897	47.4757	46.6871	93.3215	70.3995	151.794	-1.35944	Atp2c2
													ENSMUSG00000001420	30.5483	31.0045	43.8287	111.769	61.4756	79.4002	-1.26213	Tmem79
													ENSMUSG00000003382	1048.55	875.877	978.524	642.399	724.817	635.201	0.535647	Etv3
													ENSMUSG00000037570	598.581	588.117	547.859	824.701	758.53	889.749	-0.510971	Mcrs1
													ENSMUSG00000020519	459.875	676.286	550.718	912.597	821.989	958.64	-0.675507	Sap30l
													ENSMUSG00000015354	27.2458	24.2223	42.8759	67.2783	88.2473	67.7237	-1.2464	Pcolce2
													ENSMUSG00000068735	1122.03	700.508	543.095	260.432	450.16	399.336	1.09198	Trp53i11
													ENSMUSG00000031583	390.522	373.023	370.639	257.177	262.759	259.218	0.541873	Wrn
													ENSMUSG00000020834	125.496	209.28	180.079	274.539	300.437	408.677	-0.935111	Dhrs13
													ENSMUSG00000029644	10.7332	47.4757	23.82	208.346	113.036	43.203	-2.15785	Pdx1
													ENSMUSG00000092586	0.825629	1.93778	0	11.9365	3.96617	42.0354	-4.39372	Ly6g6c
													ENSMUSG00000021678	133.752	145.334	125.769	264.773	184.427	449.545	-1.14909	F2rl1
													ENSMUSG00000045005	140.357	189.903	132.439	322.285	210.207	422.689	-1.04506	Fzd5
													ENSMUSG00000022108	11330.9	8806.25	10276.9	5410.48	7800.46	5610.56	0.692305	Itm2b
													ENSMUSG00000021118	33.8508	28.0978	54.3095	157.344	61.4756	108.591	-1.49343	Plek2
													ENSMUSG00000019699	441.711	424.374	424.948	302.752	276.64	309.427	0.539626	Akt3
													ENSMUSG00000064267	670.411	374.961	467.824	108.513	317.294	88.7414	1.55436	Hvcn1
													ENSMUSG00000044783	1993.07	1390.36	1686.45	1069.94	1171.01	1035.71	0.629828	Hjurp
													ENSMUSG00000026828	0	1.93778	0	14.1067	5.94925	26.8559	-4.65398	Galnt5
													ENSMUSG00000037279	55.3171	95.9202	63.8375	122.62	151.706	163.471	-1.02845	Ovol2
													ENSMUSG00000029999	154.393	249.005	181.985	403.67	291.513	372.48	-0.867982	Tgfa
													ENSMUSG00000035775	3435.44	4289.28	3326.22	13156.2	3488.25	12353.7	-1.39177	Krt20
													ENSMUSG00000026278	489.598	991.175	968.044	1634.21	1464.51	1597.34	-0.939893	Bok
													ENSMUSG00000006931	403.733	535.797	578.349	890.895	819.014	726.278	-0.683606	P3h4
													ENSMUSG00000019312	206.407	380.774	203.899	546.907	414.465	723.943	-1.0914	Grb7
													ENSMUSG00000015314	466.48	223.814	260.114	61.8526	185.418	51.3766	1.66746	Slamf6
													ENSMUSG00000034157	525.926	511.574	493.55	357.009	374.803	337.451	0.517424	Cipc
													ENSMUSG00000037703	136.229	206.374	197.229	397.159	249.869	382.989	-0.932767	Lzts3
													ENSMUSG00000079547	932.135	654.001	949.94	181.217	567.162	184.489	1.44165	H2-DMb1
													ENSMUSG00000042246	14.8613	17.44	16.1976	59.6823	30.7378	49.0413	-1.52307	Tmc7
													ENSMUSG00000063354	86.691	118.205	141.014	585.972	234.004	168.142	-1.51532	Slc39a4
													ENSMUSG00000032062	90.8192	140.489	118.147	256.091	182.444	210.177	-0.894397	2310030G06Rik
													ENSMUSG00000022315	2.47689	0.968891	1.9056	10.8513	28.7547	10.5088	-3.21625	Slc30a8
													ENSMUSG00000018924	55.3171	71.6979	80.0351	19.5324	38.6701	19.85	1.39715	Alox15
													ENSMUSG00000071714	1046.9	1119.07	1236.73	554.503	872.557	600.172	0.74633	Csf2rb2
													ENSMUSG00000017861	243.561	157.929	156.259	74.8742	105.103	35.0295	1.3716	Mybl2
													ENSMUSG00000049037	1140.19	906.882	939.46	651.08	715.894	660.89	0.558744	Clec4a1
													ENSMUSG00000024713	82.5629	80.4179	109.572	529.545	139.807	170.477	-1.62371	Pcsk5
													ENSMUSG00000032261	402.081	571.646	446.863	856.17	633.596	1064.9	-0.846585	Sh3bgrl2
													ENSMUSG00000022602	36.3277	76.5424	68.6015	119.365	198.308	119.1	-1.27287	Arc
													ENSMUSG00000046207	270.806	214.125	239.153	125.875	169.554	119.1	0.802938	Pik3r6
													ENSMUSG00000025557	0	0	0	129.131	62.4672	1.16765	-8.57912	Slc15a1
													ENSMUSG00000076594	106.506	311.014	80.9879	9.7662	65.4418	7.0059	2.59229	Igkv6-13
													ENSMUSG00000028013	161.823	152.116	151.495	258.262	235.987	228.859	-0.635121	Ppa2
													ENSMUSG00000031980	36.3277	53.289	50.4983	7.59593	10.907	23.353	1.75277	Agt
													ENSMUSG00000066975	28.897	30.0356	25.7256	5.42567	10.907	5.83825	1.9194	Cryba4
													ENSMUSG00000030276	91.6448	109.485	107.666	49.9161	62.4672	46.706	0.951703	Ttll3
													ENSMUSG00000036768	285.668	135.645	172.457	61.8526	115.019	46.706	1.40637	Kif15
													ENSMUSG00000047842	48.7121	28.0978	26.6784	3.2554	0.991542	12.8441	2.62995	Diras2
													ENSMUSG00000026639	371.533	688.881	451.627	1014.6	749.606	1159.48	-0.951613	Lamb3
													ENSMUSG00000054404	1190.56	1369.04	1425.39	711.848	1027.24	741.457	0.683153	Slfn5
													ENSMUSG00000025574	388.871	259.663	377.308	204.005	213.182	172.812	0.797755	Tk1
													ENSMUSG00000038936	151.916	206.374	180.079	310.348	269.699	291.912	-0.697134	Sccpdh
													ENSMUSG00000037628	96.5986	39.7245	49.5455	13.0216	27.7632	11.6765	1.81854	Cdkn3
													ENSMUSG00000038967	313.739	331.361	330.621	554.503	418.431	707.596	-0.783556	Pdk2
													ENSMUSG00000009378	26.4201	31.9734	29.5368	62.9377	85.2726	53.7119	-1.20513	Slc16a12
													ENSMUSG00000028581	4898.46	3450.22	4223.76	1964.09	3106.5	1667.4	0.899692	Laptm5
													ENSMUSG00000021208	9.08192	19.3778	67.6487	1150.24	326.217	84.0708	-4.02246	Ifi27l2b
													ENSMUSG00000022957	1086.53	1222.74	1186.23	909.342	747.623	698.254	0.569318	Itsn1
													ENSMUSG00000041112	613.442	408.872	423.995	248.496	327.209	232.362	0.839457	Elmo1
													ENSMUSG00000024503	8055.66	15509	16937.9	24565.3	26587.2	25564.5	-0.921568	Spink1
													ENSMUSG00000022584	785.999	778.988	735.561	265.858	572.12	272.062	1.05008	Ly6c2
													ENSMUSG00000056553	59.4453	113.36	127.675	222.452	155.672	482.239	-1.51825	Ptprn2
													ENSMUSG00000050721	1846.93	1758.54	1725.52	1092.73	1392.13	939.958	0.637873	Plekho2
													ENSMUSG00000048706	198.151	237.378	301.084	552.333	323.243	540.622	-0.943108	Lurap1l
													ENSMUSG00000025931	49.5377	54.2579	59.0735	115.024	81.3065	185.656	-1.22788	Paqr8
													ENSMUSG00000039158	1319.35	1148.14	1124.3	565.355	911.227	490.413	0.867971	Akna
													ENSMUSG00000050914	92.4704	69.7601	81.9407	37.9797	43.6279	37.3648	1.03693	Ankrd37
													ENSMUSG00000020642	294.749	284.854	282.028	128.046	206.241	99.2502	0.987664	Rnf144a
													ENSMUSG00000040618	1865.1	2470.67	2184.77	2955.9	3241.35	3388.52	-0.556101	Pck2
													ENSMUSG00000002769	36.3277	37.7867	51.4511	80.2999	78.3318	106.256	-1.07706	Gnmt
													ENSMUSG00000031103	1100.56	1188.83	1061.42	848.574	789.268	794.002	0.462401	Elf4
													ENSMUSG00000044860	0.825629	3.87556	0	358.094	136.833	1.16765	-6.72956	Gm1123
													ENSMUSG00000074300	0	0	0	108.513	59.4925	1.16765	-8.39083	BC030870
													ENSMUSG00000041670	0.825629	3.87556	6.66959	16.277	11.8985	70.059	-3.1244	Rims1
													ENSMUSG00000074272	3588.18	5139.97	4979.33	11756.3	4861.53	16957.8	-1.29244	Ceacam1
													ENSMUSG00000021112	350.892	484.445	410.656	668.442	580.052	721.607	-0.661384	Mpp5
													ENSMUSG00000030189	2976.39	4405.55	3985.56	5623.16	5626.01	7767.2	-0.742372	Ybx3
													ENSMUSG00000016349	0	0	0	6.5108	4.95771	11.6765	-5.51641	Eef1a2
													ENSMUSG00000060147	4479.86	6403.4	4956.46	8235.08	7323.53	9680.98	-0.672164	Serpinb6a
													ENSMUSG00000027580	1878.31	1966.85	1799.84	1455.16	1401.05	1335.79	0.429201	Helz2
													ENSMUSG00000001300	119.716	99.7958	115.289	298.412	176.495	178.65	-0.96413	Efnb2
													ENSMUSG00000098050	30.5483	49.4134	40.0176	9.7662	17.8478	9.3412	1.68511	Gm5345
													ENSMUSG00000085180	70.1785	58.1335	58.1207	11.9365	32.7209	7.0059	1.83701	AI838599
													ENSMUSG00000027225	1.65126	0	0.952799	17.3621	1.98308	40.8677	-4.48673	Duoxa2
													ENSMUSG00000024791	184.115	93.9824	113.383	35.8094	75.3572	31.5265	1.45191	Cdca5
													ENSMUSG00000014776	66.8759	81.3868	76.2239	118.28	130.884	154.13	-0.846032	Nol3
													ENSMUSG00000019478	176.685	230.596	273.453	396.074	332.167	495.083	-0.846023	Rab4a
													ENSMUSG00000011256	519.321	384.65	422.09	211.601	316.302	244.039	0.780085	Adam19
													ENSMUSG00000033998	350.892	610.401	465.919	1085.13	600.875	1471.24	-1.14552	Kcnk1
													ENSMUSG00000031995	3362.79	6223.19	4198.98	9873.63	6417.26	10018.4	-0.932517	St14
													ENSMUSG00000022253	258.422	283.885	230.577	541.482	372.82	385.324	-0.74971	Nadk2
													ENSMUSG00000097715	643.99	486.383	627.894	354.839	414.465	357.301	0.642015	Gpr137b-ps
													ENSMUSG00000004929	690.226	966.953	858.472	1371.61	1136.31	1794.68	-0.774294	Thop1
													ENSMUSG00000030605	1439.9	1696.53	1554.01	1990.13	2943.89	2407.69	-0.646669	Mfge8
													ENSMUSG00000025813	263.376	364.303	216.285	536.056	401.575	834.869	-1.07012	Homer2
													ENSMUSG00000062995	225.397	298.418	333.48	463.352	423.389	545.292	-0.740849	Ica1
													ENSMUSG00000076533	37.1533	6.78224	21.9144	0	3.96617	0	3.99074	Igkv4-90
													ENSMUSG00000040728	531.705	918.509	722.222	1438.89	980.635	1867.07	-0.980626	Esrp1
													ENSMUSG00000029311	753.799	685.975	728.891	1003.75	953.864	1007.68	-0.450877	Hsd17b11
													ENSMUSG00000018654	1913.81	1294.44	1140.5	449.245	1013.36	470.563	1.16917	Ikzf1
													ENSMUSG00000056130	123.019	105.609	110.525	43.4053	74.3657	38.5324	1.11182	Ticam2
													ENSMUSG00000064128	200.628	169.556	152.448	80.2999	117.994	84.0708	0.886315	Cenpj
													ENSMUSG00000037169	2.47689	11.6267	6.66959	26.0432	24.7886	42.0354	-2.17601	Mycn
													ENSMUSG00000028003	0	0.968891	0	23.8729	34.704	0	-5.90165	Lrat
													ENSMUSG00000035208	614.268	506.73	561.199	215.942	413.473	187.992	1.03958	Slfn8
													ENSMUSG00000041797	251.817	144.365	203.899	69.4485	125.926	85.2384	1.09528	Abca9
													ENSMUSG00000039339	0.825629	0	0	41.2351	18.8393	0	-5.93654	Mfsd4b2
													ENSMUSG00000018822	0.825629	0	3.8112	6.5108	27.7632	22.1853	-3.62	Sfrp5
													ENSMUSG00000028268	1003.14	1274.09	1222.44	249.581	810.09	249.877	1.41714	Gbp3
													ENSMUSG00000040018	411.163	438.908	452.579	559.929	657.393	685.41	-0.546886	Cox15
													ENSMUSG00000031957	680872	1.25125e+06	1.02533e+06	1.68601e+06	1.72142e+06	1.65728e+06	-0.776122	Ctrb1
													ENSMUSG00000076522	604.36	647.219	158.165	51.0013	112.044	16.3471	2.97237	Igkv16-104
													ENSMUSG00000025909	41.2814	38.7556	43.8287	16.277	17.8478	11.6765	1.42853	Sntg1
													ENSMUSG00000008540	1130.29	970.829	1135.74	576.206	817.031	456.551	0.806382	Mgst1
													ENSMUSG00000017316	0	0	5.71679	18.4473	51.5602	11.6765	-3.86425	Ppy
													ENSMUSG00000024907	76.7835	158.898	131.486	235.474	212.19	332.78	-1.08946	Gal
													ENSMUSG00000028357	14.8613	28.0978	20.0088	37.9797	73.3741	64.2207	-1.48662	Kif12
													ENSMUSG00000062762	790.952	883.629	878.481	1280.46	1130.36	1147.8	-0.479396	Ei24
													ENSMUSG00000042129	1941.05	1747.88	1621.66	957.088	1374.28	841.875	0.742456	Rassf4
													ENSMUSG00000042404	853.7	838.091	749.853	459.011	622.689	381.821	0.737326	Dennd4b
													ENSMUSG00000031681	378.964	517.388	526.898	791.062	717.877	708.763	-0.640894	Smad1
													ENSMUSG00000098053	0	0.968891	2.8584	34.7243	8.92388	9.3412	-3.82908	Gm27033
													ENSMUSG00000081534	1538.97	1312.85	1468.26	1030.88	1022.28	1078.91	0.464334	Slc48a1
													ENSMUSG00000034139	558.951	654.97	632.658	918.023	880.49	1612.52	-0.885091	Serpini2
													ENSMUSG00000070390	112.286	94.9513	166.74	68.3634	56.5179	53.7119	1.06547	Nlrp1b
													ENSMUSG00000058952	13.2101	19.3778	25.7256	55.3418	37.6786	72.3943	-1.5069	Cfi
													ENSMUSG00000030255	156.044	95.9202	114.336	40.1499	60.4841	68.8913	1.11458	Sspn
													ENSMUSG00000034723	304.657	311.983	309.66	189.898	220.122	209.009	0.580809	Tmx4
													ENSMUSG00000021638	563.904	1021.21	699.354	1594.06	1038.14	1868.24	-0.978341	Ocln
													ENSMUSG00000026227	3.30252	10.6578	1.9056	33.6391	18.8393	30.3589	-2.39543	2810459M11Rik
													ENSMUSG00000030494	321.17	366.241	306.801	724.869	389.676	843.043	-0.976858	Rhpn2
													ENSMUSG00000005410	1003.96	675.317	735.561	417.776	570.137	336.283	0.866217	Mcm5
													ENSMUSG00000032966	2428.17	2817.53	2419.16	3535.36	3320.68	3932.64	-0.493156	Fkbp1a
													ENSMUSG00000030342	1847.76	2513.3	2220.97	3502.81	2931	4985.86	-0.794891	Cd9
													ENSMUSG00000064043	176.685	159.867	216.285	88.9809	115.019	110.927	0.811195	Trerf1
													ENSMUSG00000027540	2973.09	2934.77	2864.11	2173.52	2312.28	1935.96	0.449704	Ptpn1
													ENSMUSG00000027379	197.325	139.52	113.383	47.7459	92.2134	35.0295	1.35899	Bub1
													ENSMUSG00000032596	733.984	785.771	897.537	403.67	585.01	274.398	0.935079	Uba7
													ENSMUSG00000090307	110.634	100.765	127.675	37.9797	29.7463	73.5619	1.2701	1700071M16Rik
													ENSMUSG00000017311	0.825629	6.78224	12.3864	16.277	86.2642	36.1971	-2.811	Pyy
													ENSMUSG00000053559	222.92	316.827	253.444	436.224	401.575	416.851	-0.662819	Smagp
													ENSMUSG00000052760	575.463	394.339	385.884	136.727	315.31	140.118	1.1934	A630001G21Rik
													ENSMUSG00000071856	117.239	195.716	179.126	295.156	266.725	311.762	-0.830112	Mcc
													ENSMUSG00000030278	549.869	190.872	300.132	157.344	162.613	88.7414	1.34831	Cidec
													ENSMUSG00000032231	7257.28	9386.62	9098.28	13677	11037.8	14081.9	-0.591818	Anxa2
													ENSMUSG00000033020	538.31	509.637	635.517	832.297	754.564	916.605	-0.572188	Polr2f
													ENSMUSG00000020775	563.904	708.259	668.865	983.131	898.337	922.443	-0.531246	Mrpl38
													ENSMUSG00000033174	977.545	1688.78	1295.81	2353.65	1868.07	3137.47	-0.893361	Mgll
													ENSMUSG00000022564	2926.03	2977.4	3524.4	2073.69	2433.24	1884.59	0.560467	Grina
													ENSMUSG00000024054	1203.77	859.406	939.46	582.717	727.792	502.089	0.727823	Smchd1
													ENSMUSG00000056035	0	0.968891	0	1095.98	479.906	0	-10.6484	Cyp3a11
													ENSMUSG00000024397	585.371	487.352	601.216	213.771	411.49	180.986	1.05224	Aif1
													ENSMUSG00000022865	1472.1	2583.06	1932.28	3355.23	2981.57	4270.09	-0.825098	Cxadr
													ENSMUSG00000071669	166.777	109.485	100.044	43.4053	76.3488	45.5383	1.18442	Snx29
													ENSMUSG00000023328	8.25629	6.78224	7.62239	24.9581	25.7801	26.8559	-1.77192	Ache
													ENSMUSG00000026207	147.788	203.467	172.457	111.769	98.1627	73.5619	0.882243	Speg
													ENSMUSG00000000028	245.212	151.147	155.306	73.7891	114.027	49.0413	1.21678	Cdc45
													ENSMUSG00000002565	11.5588	7.75113	10.4808	133.471	42.6363	9.3412	-2.63648	Scin
													ENSMUSG00000056054	3026.76	3671.13	3996.99	1430.21	2717.82	1322.95	0.966723	S100a8
													ENSMUSG00000011114	1619.88	2232.32	1882.73	2963.5	2553.22	3451.57	-0.645101	Tbrg1
													ENSMUSG00000000682	2501.66	1739.16	2059.95	847.489	1538.87	650.381	1.05259	Cd52
													ENSMUSG00000079491	292.273	186.996	226.766	54.2567	154.681	53.7119	1.42311	H2-T10
													ENSMUSG00000094088	1530.72	777.051	336.338	32.554	201.283	127.274	2.87194	Ighv1-64
													ENSMUSG00000100512	29.7226	16.4711	8.57519	1.08513	1.98308	3.50295	3.07874	Ovol3
													ENSMUSG00000053862	0	0.968891	0	30.3837	11.8985	1.16765	-5.4696	Slc51b
													ENSMUSG00000003534	1671.9	2309.84	2338.17	3433.36	2826.89	4595.87	-0.78055	Ddr1
													ENSMUSG00000023247	0	0	1.9056	47.7459	15.8647	1.16765	-5.12485	Guca2a
													ENSMUSG00000028217	49.5377	31.9734	27.6312	2377.53	729.775	10.5088	-4.83587	Cdh17
													ENSMUSG00000045917	579.591	510.606	553.576	327.71	360.921	416.851	0.573395	Tmem268
													ENSMUSG00000047747	237.781	147.271	242.964	91.1512	115.019	122.603	0.934952	Rnf150
													ENSMUSG00000022037	113782	226388	195450	393204	261097	362562	-0.924845	Clu
													ENSMUSG00000076534	125.496	286.792	504.983	17.3621	66.4333	5.83825	3.35136	Igkv12-89
													ENSMUSG00000097415	1761.07	1106.47	1277.7	414.521	992.534	444.874	1.1619	AU020206
													ENSMUSG00000003549	456.573	672.41	600.263	944.066	797.2	1224.86	-0.778576	Ercc1
													ENSMUSG00000042303	463.178	611.37	571.679	995.067	691.105	1108.1	-0.763264	Sgsm3
													ENSMUSG00000001672	189.895	314.89	291.556	597.909	360.921	562.807	-0.934768	Marveld3
													ENSMUSG00000036882	61.9222	46.5068	46.6871	18.4473	25.7801	18.6824	1.29921	Arhgap33
													ENSMUSG00000042292	684.446	554.206	616.461	425.372	409.507	443.707	0.537966	Mkl1
													ENSMUSG00000061904	5206.42	5917.02	5330.91	7682.74	7060.77	7258.11	-0.419184	Slc25a3
													ENSMUSG00000079033	150.264	97.858	69.5543	6.5108	49.5771	24.5206	1.97405	Mef2b
													ENSMUSG00000056116	2154.07	2259.45	2318.16	1237.05	1759	999.508	0.752072	H2-T22
													ENSMUSG00000027997	187.418	171.494	223.908	445.99	319.277	272.062	-0.832195	Casp6
													ENSMUSG00000028100	36.3277	33.9112	21.9144	94.4066	43.6279	124.939	-1.50766	Nudt17
													ENSMUSG00000100658	184.115	93.0135	109.572	11.9365	64.4502	8.17355	2.18501	F730311O21Rik
													ENSMUSG00000083161	129.624	114.329	99.0911	30.3837	74.3657	36.1971	1.27762	Gm11427
													ENSMUSG00000028766	259.247	123.049	129.581	74.8742	80.3149	74.7296	1.15652	Alpl
													ENSMUSG00000041845	58.6196	78.4802	63.8375	144.323	111.053	115.597	-0.886636	Rhod
													ENSMUSG00000039048	359.974	248.036	292.509	177.962	178.478	192.662	0.715503	Foxred1
													ENSMUSG00000037349	476.388	753.797	680.298	1148.07	863.633	1454.89	-0.85973	Nudt22
													ENSMUSG00000039115	404.558	455.379	435.429	310.348	266.725	305.924	0.553295	Itga9
													ENSMUSG00000034947	1231.84	1174.3	1125.26	722.699	916.185	588.495	0.664145	Tmem106a
													ENSMUSG00000074457	1011.4	1395.2	1490.18	1982.54	1869.06	2336.47	-0.667411	S100a16
													ENSMUSG00000047586	90.8192	239.316	164.834	467.693	478.915	246.374	-1.27139	Nccrp1
													ENSMUSG00000027993	160.172	223.814	223.908	351.583	285.564	506.76	-0.91211	Trim2
													ENSMUSG00000046761	326.123	641.406	612.65	1064.52	768.445	1437.38	-1.04966	Fam83h
													ENSMUSG00000024730	719.123	465.068	642.186	424.287	293.497	337.451	0.792302	Ms4a8a
													ENSMUSG00000026928	252.642	274.196	275.359	161.685	128.9	193.83	0.730091	Card9
													ENSMUSG00000068323	3.30252	0.968891	0.952799	44.4905	16.8562	3.50295	-3.60602	Slc4a5
													ENSMUSG00000022574	176.685	237.378	282.981	516.524	394.634	343.289	-0.849224	Naprt
													ENSMUSG00000116560	18.9895	12.5956	40.0176	4.34053	1.98308	5.83825	2.57437	AC183095.1
													ENSMUSG00000078713	515.192	571.646	505.936	782.381	693.088	768.313	-0.494307	Tomm5
													ENSMUSG00000023235	87.5167	72.6668	79.0823	447.075	233.012	78.2325	-1.66427	Ccl25
													ENSMUSG00000021594	33.0252	32.9423	33.348	62.9377	73.3741	65.3884	-1.02334	Srd5a1
													ENSMUSG00000020173	124.67	170.525	172.457	417.776	200.292	326.942	-1.01524	Cobl
													ENSMUSG00000029314	89.9935	84.2935	95.2799	225.708	145.757	137.783	-0.917721	Gpat3
													ENSMUSG00000038072	298.052	269.352	311.565	177.962	212.19	180.986	0.620856	Galnt11
													ENSMUSG00000090700	0	0	0	100.917	35.6955	1.16765	-8.09467	Cyp4f40
													ENSMUSG00000030878	331.077	380.774	341.102	680.379	473.957	517.269	-0.666939	Cdr2
													ENSMUSG00000020897	381.441	187.965	194.371	84.6404	153.689	63.0531	1.33961	Aurkb
													ENSMUSG00000061118	107.332	91.0757	114.336	162.77	171.537	179.818	-0.716093	Dnajc30
													ENSMUSG00000001225	0	0	0.952799	1241.39	316.302	0	-10.6316	Slc26a3
													ENSMUSG00000030787	127.972	159.867	195.324	205.09	635.579	337.451	-1.28732	Lyve1
													ENSMUSG00000038481	585.371	400.152	439.24	276.709	294.488	312.93	0.689655	Cdk19
													ENSMUSG00000002103	1654.56	1525.03	1615.95	875.703	1285.04	883.911	0.654908	Acp2
													ENSMUSG00000027456	148.613	176.338	79.0823	443.82	152.698	539.454	-1.49043	Sdcbp2
													ENSMUSG00000032405	593.627	463.13	510.7	343.987	376.786	305.924	0.610155	Pias1
													ENSMUSG00000074604	114.762	69.7601	82.8935	209.431	117.002	338.618	-1.31098	Mgst2
													ENSMUSG00000074497	221.269	118.205	117.194	33.6391	91.2219	35.0295	1.51018	A430078G23Rik
													ENSMUSG00000046157	441.711	402.09	365.875	241.985	288.539	170.477	0.785421	Tmem229b
													ENSMUSG00000098318	40.4558	43.6001	49.5455	13.0216	22.8055	14.0118	1.4129	Lockd
													ENSMUSG00000020932	8.25629	8.72002	4.76399	19.5324	19.8308	63.0531	-2.22834	Gfap
													ENSMUSG00000079685	260.899	212.187	212.474	133.471	152.698	88.7414	0.868422	Ulbp1
													ENSMUSG00000039601	71.0041	122.08	97.1855	168.196	169.554	198.5	-0.88818	Rcan2
													ENSMUSG00000066720	111.46	196.685	112.43	362.435	169.554	581.489	-1.40451	Cldn9
													ENSMUSG00000029055	0.825629	4.84445	1.9056	19.5324	7.93234	32.6942	-3.00909	Plch2
													ENSMUSG00000090523	211.361	166.649	181.985	113.939	121.96	85.2384	0.800543	Gypc
													ENSMUSG00000040522	419.419	253.849	376.356	184.473	116.01	223.021	1.00627	Tlr8
													ENSMUSG00000049241	35.502	19.3778	26.6784	5.42567	3.96617	10.5088	2.05583	Hcar1
													ENSMUSG00000027297	51.189	44.569	39.0648	98.7471	76.3488	88.7414	-0.964596	Ltk
													ENSMUSG00000020609	0	18.4089	0	4513.07	1730.24	37.3648	-8.41682	Apob
													ENSMUSG00000049323	997.36	1026.06	891.82	737.891	604.841	693.584	0.518164	Smcr8
													ENSMUSG00000044813	498.68	665.628	613.602	954.917	796.208	936.455	-0.596538	Shb
													ENSMUSG00000035504	75.9579	100.765	141.014	460.097	245.902	137.783	-1.41055	Reep6
													ENSMUSG00000050866	0.825629	0.968891	1.9056	240.9	79.3234	0	-6.44014	Clrn3
													ENSMUSG00000027168	1.65126	0	2.8584	8.68107	24.7886	12.8441	-3.35613	Pax6
													ENSMUSG00000022322	241.909	92.0446	98.1383	48.831	69.408	30.3589	1.53799	Shcbp1
													ENSMUSG00000096054	802.511	826.464	1132.88	630.463	598.892	498.586	0.675959	Syne1
													ENSMUSG00000019818	3049.87	3733.14	3593.96	4643.29	5731.11	4679.94	-0.536996	Cd164
													ENSMUSG00000024036	193.197	198.623	187.701	322.285	256.809	310.595	-0.617454	Slc37a1
													ENSMUSG00000015961	634.083	732.482	740.325	1029.79	903.295	1088.25	-0.520129	Adss
													ENSMUSG00000020777	887.551	865.22	879.433	1469.27	1154.16	1168.82	-0.526694	Acox1
													ENSMUSG00000028555	102.378	203.467	239.153	396.074	339.107	370.145	-1.02206	Ttc39a
													ENSMUSG00000018899	2424.87	2468.73	2557.31	1001.58	1869.06	692.416	1.06385	Irf1
													ENSMUSG00000083079	21231.9	29051.2	26721.2	31169.4	46788.9	59071.4	-0.831481	Amy2b
													ENSMUSG00000003345	2132.6	2561.75	2424.87	3553.81	2964.71	3775.01	-0.531943	Csnk1g2
													ENSMUSG00000054293	144.485	95.9202	80.9879	36.8945	63.4587	26.8559	1.33242	P2ry10b
													ENSMUSG00000072109	331.077	160.836	154.353	24.9581	121.96	32.6942	1.84356	A530040E14Rik
													ENSMUSG00000023781	44.584	77.5113	81.9407	115.024	128.9	252.212	-1.28301	Hes7
													ENSMUSG00000022286	113.111	103.671	119.1	210.516	148.731	282.571	-0.931966	Grhl2
													ENSMUSG00000062997	5107.34	4930.69	5672.96	6488.01	8086.03	7486.97	-0.489767	Rpl35
													ENSMUSG00000047557	235.304	264.507	262.972	417.776	333.158	404.007	-0.598384	Lxn
													ENSMUSG00000062300	906.54	1360.32	1410.14	2266.84	1751.06	2018.87	-0.715542	Nectin2
													ENSMUSG00000035274	43.7583	77.5113	73.3655	125.875	117.994	138.95	-0.979791	Tpbg
													ENSMUSG00000050088	622.524	716.01	655.526	978.79	856.693	953.97	-0.484379	1600012H06Rik
													ENSMUSG00000035901	1473.75	1303.16	1445.4	1039.56	1079.79	991.334	0.440731	Dennd5a
													ENSMUSG00000028832	628.304	439.876	485.927	282.135	369.845	214.848	0.841287	Stmn1
													ENSMUSG00000108841	14.8613	2.90667	7.62239	0	0	0	5.41951	Frmpd2
													ENSMUSG00000048707	137.88	241.254	119.1	372.201	288.539	319.936	-0.977965	Tprn
													ENSMUSG00000041309	0.825629	2.90667	0.952799	3.2554	9.91542	53.7119	-3.84852	Nkx6-2
													ENSMUSG00000034601	155.218	83.3246	89.5631	36.8945	61.4756	42.0354	1.22367	2700049A03Rik
													ENSMUSG00000029684	486.295	625.904	558.34	820.361	748.614	910.767	-0.570114	Wasl
													ENSMUSG00000042812	27.2458	43.6001	37.1592	82.4701	59.4925	100.418	-1.16776	Foxf1
													ENSMUSG00000013707	462.352	320.703	384.931	175.792	284.573	161.136	0.908714	Tnfaip8l2
													ENSMUSG00000032092	71.0041	101.734	98.1383	218.112	117.994	224.189	-1.04877	Mpzl2
													ENSMUSG00000026479	449.968	452.472	469.73	1175.2	442.228	1820.37	-1.32468	Lamc2
													ENSMUSG00000022305	374.835	377.867	407.798	276.709	273.666	258.051	0.520883	Lrp12
													ENSMUSG00000074238	450.793	526.108	474.494	704.252	631.612	736.787	-0.514062	Ap1ar
													ENSMUSG00000109685	0.825629	0	0	23.8729	13.8816	1.16765	-5.31188	Gm45912
													ENSMUSG00000020634	544.915	675.317	561.199	995.067	745.64	1042.71	-0.643662	Ubxn2a
													ENSMUSG00000017493	4559.95	4209.83	4210.42	1714.51	3407.93	2184.67	0.828771	Igfbp4
													ENSMUSG00000051314	60.2709	48.4445	75.2711	18.4473	34.704	17.5147	1.37168	Ffar2
													ENSMUSG00000027613	1773.45	2302.08	2145.7	3272.76	2639.49	3372.17	-0.577668	Eif6
													ENSMUSG00000032484	918.925	1550.23	1583.55	5.42567	226.072	58.3825	3.80457	Ngp
													ENSMUSG00000024795	294.749	181.183	161.976	95.4917	123.943	106.256	0.970697	Kif20b
													ENSMUSG00000025993	250.166	197.654	187.701	1143.73	556.255	197.333	-1.57784	Slc40a1
													ENSMUSG00000054630	0	0.968891	0	40.1499	13.8816	0	-5.78337	Ugt2b5
													ENSMUSG00000048118	612.617	495.103	524.992	378.712	390.668	339.786	0.55783	Arid4a
													ENSMUSG00000030688	1188.91	2328.24	1879.87	3248.89	2738.64	3746.99	-0.851113	Stard10
													ENSMUSG00000006777	37.1533	50.3823	79.0823	144.323	71.391	314.098	-1.66898	Krt23
													ENSMUSG00000076609	78375.3	43044.9	42410	6978.49	20827.3	4827.06	2.32778	Igkc
													ENSMUSG00000057672	1152.58	1114.22	1269.13	876.788	845.786	887.414	0.438156	Pkn1
													ENSMUSG00000075334	9.08192	15.5023	8.57519	37.9797	23.797	44.3707	-1.6802	Rprm
													ENSMUSG00000102301	31.3739	0.968891	14.292	1.08513	0	0	5.33364	Ighv8-2
													ENSMUSG00000040471	33.0252	57.1646	143.873	296.241	265.733	148.291	-1.6042	Ggt6
													ENSMUSG00000034349	1297.89	864.251	779.389	423.202	703.003	408.677	0.938016	Smc4
													ENSMUSG00000031170	80.9116	82.3557	55.2623	116.109	129.892	202.003	-1.0329	Slc38a5
													ENSMUSG00000037458	1602.55	1495.97	1265.32	2260.33	1923.59	2057.4	-0.515969	Azin1
													ENSMUSG00000026525	53.6659	62.9779	44.7815	141.067	90.2303	94.5796	-1.01347	Opn3
													ENSMUSG00000034201	2026.09	3472.51	3087.07	5114.23	3940.39	6055.43	-0.815575	Gas2l1
													ENSMUSG00000094930	148.613	191.84	448.768	18.4473	62.4672	127.274	1.92416	Igkv6-25
													ENSMUSG00000030683	21.4663	26.1601	20.0088	39.0648	55.5264	71.2266	-1.29335	Sez6l2
													ENSMUSG00000043259	55.3171	53.289	55.2623	26.0432	22.8055	26.8559	1.11698	Fam13c
													ENSMUSG00000022360	730.682	492.197	490.691	329.881	379.761	216.015	0.88778	Atad2
													ENSMUSG00000075415	1485.31	1324.47	1406.33	699.911	1115.49	602.507	0.801494	Fnbp1
													ENSMUSG00000053460	288.144	279.041	251.539	185.558	190.376	162.303	0.604307	Ggcx
													ENSMUSG00000026669	207.233	130.8	151.495	94.4066	95.1881	67.7237	0.927383	Mcm10
													ENSMUSG00000074264	570.51	896.224	697.449	1067.77	1091.69	1703.6	-0.83602	Amy1
													ENSMUSG00000024737	1295.41	1651.96	1521.62	1074.28	1060.95	813.852	0.59905	Slc15a3
													ENSMUSG00000035441	1192.21	1715.91	1258.65	3028.61	1676.7	2805.86	-0.850105	Myo1d
													ENSMUSG00000038235	1263.21	2314.68	1787.45	3512.58	2419.36	3899.95	-0.873896	F11r
													ENSMUSG00000037725	147.788	97.858	121.005	28.2135	76.3488	47.8736	1.26326	Ckap2
													ENSMUSG00000096727	1339.17	992.144	1254.84	451.416	858.676	273.23	1.17867	Psmb9
													ENSMUSG00000003585	179.161	311.014	233.436	600.079	269.699	897.923	-1.28856	Sec14l2
													ENSMUSG00000036943	1748.68	1692.65	1718.85	1161.09	1389.15	1028.7	0.527394	Rab8b
													ENSMUSG00000032080	0	1.93778	0	2698.73	1087.72	0	-10.9449	Apoa4
													ENSMUSG00000092683	7.43066	11.6267	3.8112	0	0	0	5.26259	Gm25747
													ENSMUSG00000036151	13.2101	7.75113	16.1976	372.201	165.588	8.17355	-3.8767	Tm6sf2
													ENSMUSG00000069601	74.3066	96.8891	129.581	226.793	142.782	230.027	-0.996084	Ank3
													ENSMUSG00000037577	30.5483	32.9423	38.112	11.9365	12.89	11.6765	1.47363	Ephx3
													ENSMUSG00000107383	238.607	207.343	261.067	372.201	346.048	338.618	-0.579777	Gm4366
													ENSMUSG00000015312	727.379	1147.17	1046.17	1524.61	1508.14	1562.32	-0.654282	Gadd45b
													ENSMUSG00000070044	222.92	362.365	402.081	589.227	512.627	631.698	-0.81304	Fam149a
													ENSMUSG00000027298	715.82	1105.5	832.746	1706.91	1091.69	2286.26	-0.937965	Tyro3
													ENSMUSG00000029096	501.157	293.574	368.733	106.343	267.716	147.124	1.15734	Htra3
													ENSMUSG00000022040	119.716	68.7913	104.808	543.652	307.378	88.7414	-1.67951	Ephx2
													ENSMUSG00000026205	25.5945	33.9112	40.9704	96.5769	53.5433	80.5678	-1.20095	Slc23a3
													ENSMUSG00000025481	34.6764	73.6357	83.8463	119.365	158.647	148.291	-1.15441	Urah
													ENSMUSG00000020080	64.399	140.489	160.07	712.933	345.057	130.777	-1.70506	Hkdc1
													ENSMUSG00000040033	1018.83	1430.08	1252.93	896.32	791.251	620.022	0.681228	Stat2
													ENSMUSG00000000056	448.316	414.685	378.261	271.283	296.471	288.409	0.536241	Narf
													ENSMUSG00000062345	871.864	818.713	948.988	1599.49	1342.55	1089.42	-0.611204	Serpinb2
													ENSMUSG00000026587	0	0	0	1.08513	23.797	4.6706	-5.8789	Astn1
													ENSMUSG00000042759	482.167	458.285	592.641	365.69	342.082	302.421	0.601097	Apobr
													ENSMUSG00000098112	670.411	551.299	585.971	276.709	468.008	315.265	0.769183	Bin2
													ENSMUSG00000002732	156.869	127.894	151.495	71.6188	100.146	74.7296	0.821384	Fkbp7
													ENSMUSG00000057841	7855.86	7045.78	8798.14	10055.9	11374	11722	-0.484211	Rpl32
													ENSMUSG00000020440	1595.11	1937.78	1847.48	2338.46	2538.35	2508.11	-0.457162	Arf5
													ENSMUSG00000027508	809.942	867.157	682.204	493.736	567.162	331.612	0.759638	Pag1
													ENSMUSG00000022656	45.4096	94.9513	105.761	316.859	177.486	129.609	-1.34495	Nectin3
													ENSMUSG00000068600	0	0.968891	0.952799	37.9797	7.93234	2.3353	-4.69795	Gml2
													ENSMUSG00000032051	805.814	1246.96	981.383	1459.5	1521.03	2078.42	-0.737688	Fdx1
													ENSMUSG00000035697	3095.28	2201.32	2225.74	956.003	1910.7	857.055	1.01411	Arhgap45
													ENSMUSG00000068876	261.724	566.801	514.511	1257.67	627.646	976.155	-1.09176	Cgn
													ENSMUSG00000046668	728.205	1607.39	675.534	2213.67	1684.63	2448.56	-1.0759	Cxxc5
													ENSMUSG00000020387	696.831	570.677	613.602	332.051	482.881	382.989	0.650571	Jade2
													ENSMUSG00000041757	108.983	213.156	244.869	588.142	228.055	583.825	-1.30456	Plekha6
													ENSMUSG00000031981	4.12814	0.968891	0	29.2986	4.95771	196.165	-5.47639	Capn9
													ENSMUSG00000056329	33.0252	42.6312	71.4599	103.088	143.774	89.909	-1.20015	1810010K12Rik
													ENSMUSG00000040105	189.069	220.907	233.436	349.413	310.353	309.427	-0.59236	Plpp6
													ENSMUSG00000055976	28.897	30.0356	32.3952	106.343	32.7209	147.124	-1.64549	Cldn23
													ENSMUSG00000047497	155.218	124.987	152.448	67.2783	51.5602	100.418	0.986245	Adamts12
													ENSMUSG00000015401	2.47689	1.93778	0	16.277	29.7463	4.6706	-3.50443	Cltrn
													ENSMUSG00000038991	8527.92	4778.57	4633.46	3210.91	3435.69	3542.65	0.816228	Txndc5
													ENSMUSG00000035186	140.357	178.276	169.598	10.8513	90.2303	14.0118	2.07782	Ubd
													ENSMUSG00000079419	1024.61	831.308	875.622	534.971	679.206	637.537	0.561029	Ms4a6c
													ENSMUSG00000027895	27.2458	42.6312	55.2623	106.343	95.1881	73.5619	-1.14264	Kcnc4
													ENSMUSG00000041736	2384.42	2366.03	2380.09	1856.66	1824.44	1519.11	0.455176	Tspo
													ENSMUSG00000054385	17.3382	23.2534	18.1032	31.4689	30.7378	232.362	-2.32607	Ceacam2
													ENSMUSG00000050199	183.29	230.596	318.235	481.799	322.251	721.607	-1.05921	Lgr4
													ENSMUSG00000044894	1381.28	1273.12	1557.83	1838.22	2106.04	1924.29	-0.478554	Uqcrq
													ENSMUSG00000039956	65.2247	40.6934	32.3952	7.59593	19.8308	16.3471	1.6595	Mrap
													ENSMUSG00000064213	2.47689	0	0.952799	1241.39	85.2726	0	-8.58373	Defa24
													ENSMUSG00000032083	0	31.9734	0.952799	5603.63	2624.61	2.3353	-7.96703	Apoa1
													ENSMUSG00000052566	288.97	373.992	363.016	680.379	477.923	499.754	-0.693204	Hook2
													ENSMUSG00000020701	7.43066	5.81335	6.66959	21.7027	35.6955	17.5147	-1.91304	Tmem132e
													ENSMUSG00000038357	286.493	453.441	430.665	1.08513	63.4587	9.3412	3.98254	Camp
													ENSMUSG00000031805	1172.39	1166.54	1146.22	798.658	906.27	624.693	0.580371	Jak3
													ENSMUSG00000020782	744.717	1170.42	979.477	2009.67	1150.19	2318.95	-0.920509	Llgl2
													ENSMUSG00000044279	614.268	783.833	1036.65	1307.59	1164.07	2231.38	-0.949818	Crb3
													ENSMUSG00000076680	1903.07	548.392	389.695	43.4053	54.5348	238.201	3.08028	Ighv6-6
													ENSMUSG00000057719	0.825629	0.968891	0	11.9365	3.96617	21.0177	-4.34048	Sh3rf2
													ENSMUSG00000069805	0	3.87556	0.952799	74.8742	14.8731	1.16765	-4.26403	Fbp1
													ENSMUSG00000014791	216.315	334.267	342.055	588.142	400.583	596.669	-0.829248	Elmo3
													ENSMUSG00000031790	477.213	712.135	751.758	1314.1	898.337	1078.91	-0.762236	Mmp15
													ENSMUSG00000029910	420.245	196.685	229.625	105.258	176.495	93.412	1.17306	Mad2l1
													ENSMUSG00000062901	1426.69	1027.99	1070.95	724.869	801.166	813.852	0.591926	Klhl24
													ENSMUSG00000079494	1.65126	2.90667	0	64.0229	30.7378	0	-4.37942	Nat8f5
													ENSMUSG00000074195	0	0	0	1681.96	570.137	0	-12.1252	Clca4b
													ENSMUSG00000031482	197.325	180.214	187.701	537.141	306.387	253.38	-0.956453	Slc25a15
													ENSMUSG00000028497	378.138	194.747	317.282	103.088	200.292	99.2502	1.1429	Hacd4
													ENSMUSG00000038618	160.172	242.223	155.306	425.372	222.105	575.651	-1.13266	Rassf7
													ENSMUSG00000045095	191.546	311.014	310.612	454.671	443.219	460.054	-0.741402	Magi1
													ENSMUSG00000026039	56.9684	41.6623	40.0176	16.277	23.797	10.5088	1.44612	Sgo2a
													ENSMUSG00000049521	518.495	973.735	783.201	1667.85	1007.41	1598.51	-0.909621	Cdc42ep1
													ENSMUSG00000078954	41.2814	70.729	76.2239	125.875	107.087	144.789	-1.00799	Arhgap8
													ENSMUSG00000026991	558.125	802.242	708.882	1164.35	885.447	1367.32	-0.723743	Pkp4
													ENSMUSG00000038167	55.3171	64.9157	69.5543	175.792	122.951	88.7414	-1.03228	Plekhg6
													ENSMUSG00000032698	750.497	465.068	551.671	215.942	433.304	220.686	1.02155	Lmo2
													ENSMUSG00000095612	246.037	2393.16	92.4215	21.7027	96.1796	12.8441	4.38378	Ighv5-4
													ENSMUSG00000022075	357.497	265.476	270.595	138.897	219.131	120.268	0.899764	Rhobtb2
													ENSMUSG00000030243	292.273	242.223	223.908	162.77	168.562	152.962	0.647627	Recql
													ENSMUSG00000039529	988.278	2211.98	1901.79	3641.71	2500.67	3896.45	-0.976598	Atp8b1
													ENSMUSG00000026380	104.855	163.743	142.92	330.966	141.791	706.428	-1.51853	Tfcp2l1
													ENSMUSG00000028015	601.058	444.721	426.854	228.963	360.921	172.812	0.947857	Ctso
													ENSMUSG00000061535	89.1679	62.009	102.902	37.9797	43.6279	42.0354	1.03942	C1qtnf7
													ENSMUSG00000027699	249.34	166.649	184.843	86.8107	138.816	93.412	0.911916	Ect2
													ENSMUSG00000072596	80.9116	43.6001	42.8759	17.3621	27.7632	15.1794	1.46913	Ear2
													ENSMUSG00000030852	336.857	663.69	670.77	1120.94	831.904	1231.87	-0.930649	Tacc2
													ENSMUSG00000045103	144.485	235.441	235.341	364.605	328.2	352.63	-0.76671	Dmd
													ENSMUSG00000044461	4.95377	3.87556	0	17.3621	11.8985	35.0295	-2.84156	Shisa2
													ENSMUSG00000030865	65.2247	29.0667	69.5543	398.244	220.122	40.8677	-2.00803	Chp2
													ENSMUSG00000090024	40.4558	19.3778	9.52799	1.08513	4.95771	4.6706	2.69698	Gm16350
													ENSMUSG00000036957	121.367	114.329	116.241	186.643	172.528	185.656	-0.629234	Lrfn3
													ENSMUSG00000032315	0.825629	0	0.952799	23.8729	33.7124	0	-5.00011	Cyp1a1
													ENSMUSG00000033420	246.863	304.232	284.887	119.365	211.199	122.603	0.880166	Antxr1
													ENSMUSG00000031925	203.93	141.458	144.825	72.7039	107.087	86.4061	0.880812	Maml2
													ENSMUSG00000023953	374.835	260.632	250.586	185.558	185.418	152.962	0.758424	Polh
													ENSMUSG00000079657	133.752	175.369	155.306	259.347	210.207	379.486	-0.869842	Rab26
													ENSMUSG00000097636	146.136	115.298	105.761	73.7891	71.391	49.0413	0.91737	Mirt1
													ENSMUSG00000028307	0	11.6267	0	3954.23	1303.88	2.3353	-8.82483	Aldob
													ENSMUSG00000068856	785.173	776.082	730.797	1094.9	947.914	1089.42	-0.45005	Sf3b4
													ENSMUSG00000034282	26.4201	62.009	46.6871	108.513	72.3826	158.8	-1.33235	Evpl
													ENSMUSG00000076532	311.262	259.663	106.713	82.4701	102.129	19.85	1.72603	Igkv4-91
													ENSMUSG00000040605	68.5272	55.2268	58.1207	74.8742	127.909	328.11	-1.54322	Bace2
													ENSMUSG00000004035	6.60503	2.90667	5.71679	60.7675	17.8478	10.5088	-2.54201	Gstm7
													ENSMUSG00000002324	2.47689	8.72002	9.52799	84.6404	45.6109	5.83825	-2.72644	Rec8
													ENSMUSG00000058063	0.825629	0	0.952799	210.516	85.2726	0	-7.36699	Trim31
													ENSMUSG00000073406	1.65126	1.93778	3.8112	29.2986	27.7632	3.50295	-3.04633	H2-Bl
													ENSMUSG00000007827	159.346	127.894	123.864	79.2147	79.3234	84.0708	0.763367	Ankrd26
													ENSMUSG00000097471	63.5734	64.9157	75.2711	27.1283	35.6955	37.3648	1.02386	5830432E09Rik
													ENSMUSG00000039853	200.628	152.116	194.371	105.258	120.968	68.8913	0.887702	Trim14
													ENSMUSG00000094356	169.254	1131.66	40.0176	17.3621	54.5348	12.8441	3.9821	Igkv8-28
													ENSMUSG00000027602	1497.69	2752.62	2127.6	3924.93	2865.56	4827.06	-0.865221	Map1lc3a
													ENSMUSG00000021423	805.814	348.801	651.714	164.94	404.549	162.303	1.30252	Ly86
													ENSMUSG00000032289	52.8402	83.3246	104.808	148.663	132.867	230.027	-1.08731	Thsd4
													ENSMUSG00000026090	230.35	438.908	421.137	732.465	537.416	744.96	-0.886577	2010300C02Rik
													ENSMUSG00000022596	0	0	0	2.17027	1.98308	24.5206	-5.82374	Slurp1
													ENSMUSG00000031506	694.354	570.677	534.52	316.859	452.143	232.362	0.844467	Ptpn7
													ENSMUSG00000019996	242.735	438.908	389.695	802.999	448.177	881.575	-0.993601	Map7
													ENSMUSG00000039934	626.652	654.97	677.44	404.755	460.076	226.524	0.842636	Gsap
													ENSMUSG00000094051	689.4	135.645	173.409	2.17027	36.6871	42.0354	3.62603	Ighv1-36
													ENSMUSG00000110755	0	0	0	22.7878	3.96617	1.16765	-5.79217	BC049987
													ENSMUSG00000037466	291.447	186.996	158.165	111.769	126.917	92.2443	0.943895	Tedc1
													ENSMUSG00000062444	1.65126	0	0.952799	15.1919	5.94925	14.0118	-3.70374	Ap3b2
													ENSMUSG00000031642	210.535	271.289	261.067	431.883	316.302	456.551	-0.69754	Sh3rf1
													ENSMUSG00000060961	180.813	237.378	269.642	933.215	437.27	277.901	-1.26155	Slc4a4
													ENSMUSG00000053963	6.60503	0.968891	8.57519	17.3621	21.8139	44.3707	-2.36025	Stum
													ENSMUSG00000003378	184.941	246.098	204.852	317.944	308.37	342.121	-0.607876	Grik5
													ENSMUSG00000000278	1870.87	1598.67	1865.58	1279.37	1392.13	1184	0.468426	Scpep1
													ENSMUSG00000025208	572.986	633.655	568.821	810.595	832.896	768.313	-0.442477	Mrpl43
													ENSMUSG00000033350	1798.22	3695.35	3222.37	5647.03	4245.78	6195.55	-0.884388	Chst2
													ENSMUSG00000001665	98.2498	108.516	93.3743	149.748	205.249	151.794	-0.758037	Gstt3
													ENSMUSG00000000791	150.264	205.405	211.521	88.9809	131.875	66.556	0.975769	Il12rb1
													ENSMUSG00000093661	312.913	257.725	255.35	123.705	209.215	121.436	0.860079	Eif4e3
													ENSMUSG00000033099	391.348	448.597	506.889	602.249	655.409	713.434	-0.54994	Nol12
													ENSMUSG00000033684	1278.9	1977.51	1788.4	2866.92	2248.82	2926.13	-0.672887	Qsox1
													ENSMUSG00000069682	1706.57	1698.47	1772.21	2106.24	5720.21	2808.2	-1.03864	Gm10275
													ENSMUSG00000050530	364.102	431.156	487.833	735.72	533.45	1207.35	-0.948396	Fam171a1
													ENSMUSG00000024679	2107.83	1745.94	1938.95	1258.75	1549.78	1184	0.53669	Ms4a6d
													ENSMUSG00000037573	449.142	1483.37	739.372	2260.33	1682.65	2064.4	-1.16921	Tob1
													ENSMUSG00000038116	636.56	467.005	561.199	398.244	313.327	372.48	0.620176	Phf20
													ENSMUSG00000058297	104.855	131.769	113.383	184.473	169.554	312.93	-0.929267	Spock2
													ENSMUSG00000027641	504.459	306.17	310.612	215.942	236.979	152.962	0.887633	Rbl1
													ENSMUSG00000061119	1214.5	815.806	982.336	525.205	763.488	490.413	0.759459	Prcp
													ENSMUSG00000030213	1097.26	1015.4	887.056	709.677	754.564	677.237	0.486197	Atf7ip
													ENSMUSG00000052949	184.941	140.489	152.448	80.2999	112.044	75.8972	0.831022	Rnf157
													ENSMUSG00000028874	1280.55	1176.23	1214.82	810.595	966.754	635.201	0.605188	Fgr
													ENSMUSG00000035314	315.39	494.134	492.597	874.618	631.612	687.746	-0.753491	Gdpd5
													ENSMUSG00000020100	588.673	530.952	561.199	410.18	421.405	386.492	0.464434	Slc29a3
													ENSMUSG00000035864	0	0	0.952799	2.17027	11.8985	16.3471	-4.9516	Syt1
													ENSMUSG00000034218	454.096	406.934	353.488	276.709	270.691	279.068	0.556334	Atm
													ENSMUSG00000038515	66.0503	80.4179	65.7431	144.323	119.977	107.424	-0.810714	Grtp1
													ENSMUSG00000046275	99.9011	73.6357	55.2623	19.5324	18.8393	46.706	1.43725	Tusc5
													ENSMUSG00000040747	3176.19	2245.89	2395.34	1267.44	2037.62	1265.73	0.774061	Cd53
													ENSMUSG00000031775	0	1.93778	4.76399	13.0216	4.95771	61.8854	-3.59445	Pllp
													ENSMUSG00000020758	2310.11	3707.95	2876.5	6468.48	3468.41	6507.31	-0.886599	Itgb4
													ENSMUSG00000051043	222.094	331.361	296.32	551.248	374.803	498.586	-0.746052	Gprc5c
													ENSMUSG00000055912	350.067	425.343	389.695	539.311	532.458	749.631	-0.644362	Tmem150a
													ENSMUSG00000072501	999.011	913.664	987.1	677.123	761.504	707.596	0.434005	Phf20l1
													ENSMUSG00000042734	309.611	456.348	383.025	813.85	429.338	1159.48	-1.06412	Ttc9
													ENSMUSG00000068015	374.01	304.232	389.695	218.112	240.945	249.877	0.591758	Lrch1
													ENSMUSG00000039989	412.814	324.578	256.303	157.344	214.173	205.506	0.784903	Cbx4
													ENSMUSG00000076437	385.569	228.658	250.586	124.79	197.317	88.7414	1.07199	Selenoh
													ENSMUSG00000034932	553.997	507.699	551.671	750.912	683.173	781.158	-0.456655	Mrpl54
													ENSMUSG00000030246	192.372	150.178	128.628	60.7675	98.1627	91.0767	0.914978	Ldhb
													ENSMUSG00000070643	123.844	158.898	181.032	354.839	198.308	300.086	-0.879887	Sox13
													ENSMUSG00000056498	525.1	247.067	335.385	147.578	227.063	184.489	0.986443	Tmem154
													ENSMUSG00000052684	1642.18	1754.66	1476.84	1230.54	1227.53	1039.21	0.478462	Jun
													ENSMUSG00000006378	205.582	313.921	385.884	449.245	727.792	514.933	-0.903587	Gcat
													ENSMUSG00000071266	99.9011	119.174	107.666	174.706	186.41	157.633	-0.669568	Zfp946
													ENSMUSG00000041119	22.292	8.72002	25.7256	99.8323	51.5602	35.0295	-1.71365	Pde9a
													ENSMUSG00000090881	20.6407	18.4089	11.4336	3.2554	3.96617	2.3353	2.39237	Gm6904
													ENSMUSG00000032583	308.785	327.485	370.639	510.013	478.915	450.713	-0.516676	Mon1a
													ENSMUSG00000028718	207.233	74.6046	98.1383	44.4905	59.4925	49.0413	1.31349	Stil
													ENSMUSG00000026614	0	0.968891	0	609.845	173.52	0	-9.63998	Slc30a10
													ENSMUSG00000024423	549.869	403.059	507.842	255.006	365.879	284.906	0.688971	Impact
													ENSMUSG00000043811	53.6659	65.8846	45.7343	107.428	80.3149	169.309	-1.10889	Rtn4r
													ENSMUSG00000004270	908.192	967.922	958.516	1378.12	1140.27	1485.25	-0.497865	Lpcat3
													ENSMUSG00000002504	442.537	680.161	574.538	1014.6	714.902	1220.19	-0.797457	Slc9a3r2
													ENSMUSG00000006642	9.90755	6.78224	9.52799	24.9581	3.96617	186.824	-3.03708	Tcf23
													ENSMUSG00000003235	880.946	1032.84	931.837	1244.65	1252.32	1500.43	-0.490291	Eif2b5
													ENSMUSG00000053101	290.621	303.263	285.84	109.598	227.063	116.765	0.953287	Gpr141
													ENSMUSG00000024411	0.825629	0	0	31.4689	5.94925	1.16765	-5.29723	Aqp4
													ENSMUSG00000050357	374.01	178.276	198.182	56.4269	161.621	47.8736	1.49408	Carmil2
													ENSMUSG00000028076	150.264	95.9202	227.719	19.5324	89.2388	12.8441	1.95586	Cd1d1
													ENSMUSG00000041842	25.5945	37.7867	37.1592	85.7255	46.6025	114.43	-1.29525	Fhdc1
													ENSMUSG00000028464	206.407	405.965	403.987	663.017	465.033	1047.38	-1.09819	Tpm2
													ENSMUSG00000022853	115.588	103.671	145.778	443.82	240.945	149.459	-1.19293	Ehhadh
													ENSMUSG00000040729	10.7332	17.44	12.3864	44.4905	31.7294	32.6942	-1.43092	Cep126
													ENSMUSG00000027834	170.905	272.258	238.2	346.158	350.014	440.204	-0.739025	Serpini1
													ENSMUSG00000036545	819.849	789.646	981.383	567.525	634.587	624.693	0.503903	Adamts2
													ENSMUSG00000020810	327.775	342.987	342.055	214.856	252.843	234.698	0.527078	Cygb
													ENSMUSG00000049382	57766.8	95617.9	87563.2	154026	98165.7	189977	-0.875876	Krt8
													ENSMUSG00000034342	2102.88	2500.71	2075.2	1713.43	1591.43	1584.5	0.449817	Cbl
													ENSMUSG00000002588	25.5945	13.5645	15.2448	1.08513	5.94925	1.16765	2.69683	Pon1
													ENSMUSG00000037306	859.48	687.913	906.112	482.884	631.612	491.58	0.610776	Man1c1
													ENSMUSG00000016495	516.018	423.405	460.202	266.943	364.888	237.033	0.686552	Plgrkt
													ENSMUSG00000001281	1381.28	1242.12	1382.51	506.757	1057.98	414.516	1.01643	Itgb7
													ENSMUSG00000035024	347.59	238.347	294.415	160.6	211.199	152.962	0.745644	Ncapd3
													ENSMUSG00000096326	785.999	1042.53	265.831	39.0648	35.6955	210.177	2.87901	Ighv1-78
													ENSMUSG00000040706	0	0	0.952799	30.3837	14.8731	0	-5.52835	Agmat
													ENSMUSG00000001403	587.022	243.192	268.689	144.323	212.19	74.7296	1.34833	Ube2c
													ENSMUSG00000076621	23.1176	10.6578	4.76399	0	0.991542	1.16765	4.1672	Ighj1
													ENSMUSG00000078771	489.598	323.61	370.639	166.025	293.497	180.986	0.885172	Evi2a
													ENSMUSG00000050107	170.905	74.6046	81.9407	39.0648	59.4925	28.0236	1.36886	Haspin
													ENSMUSG00000027408	1127.81	901.069	994.722	654.335	764.479	715.769	0.502504	Cpxm1
													ENSMUSG00000102717	20.6407	9.68891	8.57519	1.08513	0	2.3353	3.56788	Gm37759
													ENSMUSG00000037111	738.938	680.161	724.127	500.247	568.154	474.066	0.47391	Setd7
													ENSMUSG00000115867	28.0714	72.6668	44.7815	123.705	79.3234	149.459	-1.2792	Gm17753
													ENSMUSG00000071398	18.9895	10.6578	8.57519	1.08513	1.98308	1.16765	3.16341	2410004P03Rik
													ENSMUSG00000008206	339.333	330.392	343.96	512.183	420.414	528.945	-0.526922	Cers4
													ENSMUSG00000022353	909.017	606.526	667.912	460.097	494.78	455.383	0.631142	Mtss1
													ENSMUSG00000031875	898.284	794.491	956.61	529.545	708.953	527.778	0.584204	Cmtm3
													ENSMUSG00000097705	141.183	102.702	92.4215	31.4689	75.3572	31.5265	1.27616	Gm26740
													ENSMUSG00000069072	0	6.78224	1.9056	17.3621	36.6871	12.8441	-2.97899	Slc7a14
													ENSMUSG00000022200	1405.22	1465.93	1412.05	1766.6	1863.11	1931.29	-0.376659	Golph3
													ENSMUSG00000051220	146.136	89.138	93.3743	65.108	53.5433	44.3707	1.01275	Ercc6l
													ENSMUSG00000093838	265.027	24.2223	593.594	15.1919	46.6025	12.8441	3.56188	Ighv3-1
													ENSMUSG00000061086	80.9116	35.849	35.2536	8.68107	16.8562	22.1853	1.67846	Myl4
													ENSMUSG00000039987	307.96	258.694	239.153	119.365	202.275	138.95	0.805439	Phtf2
													ENSMUSG00000002059	289.796	309.076	281.076	388.478	467.016	406.342	-0.520918	Rab34
													ENSMUSG00000018507	640.688	494.134	576.443	282.135	445.202	232.362	0.833105	Trpv2
													ENSMUSG00000040414	760.404	965.984	991.864	1366.18	1167.05	1906.77	-0.70781	Slc25a28
													ENSMUSG00000038612	8915.14	8019.51	8700.01	5971.49	6749.43	6739.67	0.397566	Mcl1
													ENSMUSG00000032688	1195.51	1091.94	1046.17	506.757	881.481	382.989	0.911492	Malt1
													ENSMUSG00000022615	15.6869	16.4711	22.8672	99.8323	50.5687	25.6883	-1.68128	Tymp
													ENSMUSG00000026683	235.304	101.734	132.439	73.7891	84.2811	49.0413	1.18	Nuf2
													ENSMUSG00000033308	23.1176	26.1601	26.6784	206.175	116.01	14.0118	-2.14756	Dpyd
													ENSMUSG00000013974	440.06	369.147	422.09	204.005	324.234	192.662	0.770558	Mcemp1
													ENSMUSG00000024030	614.268	591.992	710.788	236.559	506.678	241.703	0.959312	Abcg1
													ENSMUSG00000062478	220.443	415.654	349.677	630.463	540.391	533.616	-0.79134	Ctrc
													ENSMUSG00000032012	246.037	499.948	295.368	779.126	473.957	799.84	-0.979619	Nectin1
													ENSMUSG00000104769	34.6764	2.90667	78.1295	0	7.93234	1.16765	3.64285	Igkv8-34
													ENSMUSG00000023045	165.126	159.867	292.509	501.332	308.37	378.318	-0.94445	Soat2
													ENSMUSG00000025608	544.089	737.326	811.785	1181.71	949.897	1105.76	-0.629552	Podxl
													ENSMUSG00000036885	67.7016	50.3823	68.6015	145.408	93.205	113.262	-0.911794	Arhgef26
													ENSMUSG00000030691	711.692	462.161	432.571	237.644	388.685	238.201	0.893288	Fchsd2
													ENSMUSG00000021411	178.336	174.4	172.457	339.647	261.767	232.362	-0.667018	Pxdc1
													ENSMUSG00000041605	137.88	343.956	278.217	636.973	348.031	679.572	-1.1317	Inava
													ENSMUSG00000039699	213.838	226.72	238.2	102.003	133.858	30.3589	1.3465	Batf2
													ENSMUSG00000020961	80.9116	99.7958	99.0911	200.75	114.027	231.195	-0.963569	Ston2
													ENSMUSG00000030867	319.518	173.431	208.663	107.428	98.1627	155.297	0.96271	Plk1
													ENSMUSG00000004661	322.821	233.503	251.539	160.6	179.469	172.812	0.656664	Arid3b
													ENSMUSG00000074093	80.086	87.2002	87.6575	181.217	152.698	113.262	-0.812845	Svip
													ENSMUSG00000029223	52.8402	35.849	47.6399	72.7039	87.2557	109.759	-0.979688	Uchl1
													ENSMUSG00000075703	478.865	745.077	593.594	1041.73	856.693	938.79	-0.643085	Selenoi
													ENSMUSG00000042041	5.7794	21.3156	21.9144	219.197	85.2726	7.0059	-2.67281	2010003K11Rik
													ENSMUSG00000020282	579.591	953.389	946.129	1475.78	1108.54	1679.08	-0.782416	Rhbdf1
													ENSMUSG00000040722	263.376	224.783	298.226	615.271	330.184	442.539	-0.819144	Scamp5
													ENSMUSG00000031066	145.311	97.858	99.0911	28.2135	76.3488	26.8559	1.3751	Usp11
													ENSMUSG00000007888	128.798	169.556	141.967	221.367	211.199	329.277	-0.790555	Crlf1
													ENSMUSG00000063065	1445.68	1588.98	1611.18	2378.61	2164.54	1882.25	-0.468142	Mapk3
													ENSMUSG00000040560	369.056	370.116	381.12	262.602	269.699	180.986	0.649413	Wdr7
													ENSMUSG00000039981	351.718	233.503	191.513	121.535	172.528	110.927	0.938827	Zc3h12d
													ENSMUSG00000028127	480.516	668.535	573.585	1101.41	723.826	935.287	-0.680546	Abcd3
													ENSMUSG00000007659	1977.38	2655.73	2332.45	3718.75	2856.63	5677.11	-0.814714	Bcl2l1
													ENSMUSG00000055782	245.212	138.551	167.693	17.3621	69.408	99.2502	1.56985	Abcd2
													ENSMUSG00000004446	375.661	339.112	324.904	169.281	273.666	161.136	0.781278	Bid
													ENSMUSG00000018008	1995.54	1763.38	2080.91	1496.4	1483.35	1312.44	0.444076	Cyth4
													ENSMUSG00000030337	378.138	334.267	264.878	176.877	234.996	192.662	0.692595	Vamp1
													ENSMUSG00000025650	1609.98	2849.51	2076.15	4803.89	2452.08	5992.38	-1.01942	Col7a1
													ENSMUSG00000030978	1078.27	681.13	826.077	435.139	644.502	342.121	0.862136	Rrm1
													ENSMUSG00000002297	396.302	255.787	231.53	182.302	155.672	168.142	0.805804	Dbf4
													ENSMUSG00000004221	603.535	561.957	608.838	436.224	414.465	453.048	0.445325	Ikbkg
													ENSMUSG00000063445	290.621	142.427	175.315	96.5769	122.951	80.5678	1.0192	Nmral1
													ENSMUSG00000017561	922.227	692.757	679.346	322.285	599.883	302.421	0.904893	Crlf3
													ENSMUSG00000066151	1059.28	977.611	1063.32	792.147	702.012	803.343	0.432912	Fkbp15
													ENSMUSG00000002204	584.545	374.961	342.055	141.067	316.302	136.615	1.13037	Napsa
													ENSMUSG00000024948	1098.09	711.166	703.166	435.139	603.849	309.427	0.897246	Map4k2
													ENSMUSG00000031295	342.636	245.129	283.934	204.005	143.774	183.321	0.717194	Phka2
													ENSMUSG00000039005	596.104	451.503	422.09	275.624	334.15	333.948	0.639923	Tlr4
													ENSMUSG00000054708	125.496	144.365	127.675	215.942	184.427	210.177	-0.61905	Ankrd24
													ENSMUSG00000029771	1255.78	1053.18	1082.38	588.142	921.143	556.969	0.714206	Irf5
													ENSMUSG00000000673	159.346	78.4802	74.3183	6.5108	55.5264	16.3471	1.98724	Haao
													ENSMUSG00000067591	36.3277	31.9734	54.3095	5.42567	20.8224	10.5088	1.7263	Klra3
													ENSMUSG00000056515	946.996	845.842	827.982	642.399	666.316	634.034	0.432122	Rab31
													ENSMUSG00000078853	1429.99	1734.31	1725.52	554.503	1229.51	335.115	1.20562	Igtp
													ENSMUSG00000036111	52.8402	52.3201	45.7343	82.4701	81.3065	147.124	-1.03927	Lmo1
													ENSMUSG00000049551	8.25629	6.78224	3.8112	29.2986	10.907	43.203	-2.13294	Fzd9
													ENSMUSG00000033590	454.096	787.708	643.139	1284.8	756.547	1547.14	-0.928943	Myo5c
													ENSMUSG00000057762	124.67	159.867	145.778	263.687	181.452	290.745	-0.773708	Gm6169
													ENSMUSG00000023043	26780.1	47025.1	42363.3	70122.4	50341.6	83922.5	-0.815085	Krt18
													ENSMUSG00000004849	1075.79	1151.04	1126.21	1521.36	1445.67	1404.68	-0.382975	Ap1s1
													ENSMUSG00000002249	106.506	126.925	152.448	266.943	187.401	202.003	-0.767637	Tead3
													ENSMUSG00000050359	270.806	821.62	701.26	1100.33	1120.44	1764.32	-1.1521	Sprr1a
													ENSMUSG00000038764	605.186	1003.77	946.129	1787.21	1007.41	2027.04	-0.916238	Ptpn3
													ENSMUSG00000035365	104.029	46.5068	50.4983	18.4473	32.7209	24.5206	1.40966	Parpbp
													ENSMUSG00000018986	63.5734	51.3512	70.5071	29.2986	33.7124	26.8559	1.04238	Slfn3
													ENSMUSG00000033792	407.035	408.872	373.497	302.752	228.055	274.398	0.564024	Atp7a
													ENSMUSG00000073616	496.203	446.659	519.275	384.137	299.446	314.098	0.551853	Cops9
													ENSMUSG00000076577	515.192	360.427	213.427	118.28	202.275	32.6942	1.62228	Igkv8-30
													ENSMUSG00000026765	13.2101	8.72002	7.62239	13.0216	27.7632	103.921	-2.28353	Lypd6b
													ENSMUSG00000035835	177.51	148.24	170.551	112.854	99.1542	101.586	0.663587	Plppr3
													ENSMUSG00000026383	186.592	302.294	244.869	449.245	313.327	610.681	-0.904311	Epb41l5
													ENSMUSG00000060224	103.204	57.1646	86.7047	18.4473	42.6363	40.8677	1.27804	Pyroxd2
													ENSMUSG00000029563	9.08192	11.6267	2.8584	19.5324	57.5095	23.353	-2.09309	Foxp2
													ENSMUSG00000028599	4200.8	4679.74	4358.1	2403.57	3495.19	1616.03	0.816705	Tnfrsf1b
													ENSMUSG00000026437	932.135	1623.86	1453.97	2366.68	1742.14	3142.15	-0.854664	Cdk18
													ENSMUSG00000062397	1937.75	1813.76	1913.22	2448.06	2722.78	2325.96	-0.404393	Zfp706
													ENSMUSG00000022205	1696.67	916.571	982.336	596.823	819.014	574.484	0.853206	Sub1
													ENSMUSG00000004814	115.588	52.3201	41.9231	21.7027	33.7124	12.8441	1.61582	Ccl24
													ENSMUSG00000038298	0	0.968891	0	30.3837	12.89	0	-5.46354	Pdzk1
													ENSMUSG00000020846	508.587	572.615	573.585	806.254	680.198	871.067	-0.510431	Rflnb
													ENSMUSG00000017176	418.594	490.259	434.476	645.654	571.128	671.399	-0.491162	Nt5c3b
													ENSMUSG00000051225	22.292	16.4711	11.4336	4.34053	1.98308	3.50295	2.36754	Fam83a
													ENSMUSG00000028995	498.68	537.734	476.399	334.221	392.651	347.96	0.492255	Fam126a
													ENSMUSG00000073489	1126.98	1216.93	1297.71	578.376	982.618	713.434	0.678439	Ifi204
													ENSMUSG00000011257	2951.62	4734	3438.65	6225.41	4924.99	6650.93	-0.678323	Pabpc4
													ENSMUSG00000027684	76.7835	182.151	140.061	295.156	225.08	268.559	-0.985589	Mecom
													ENSMUSG00000021728	877.643	826.464	894.678	549.078	709.944	563.975	0.510802	Emb
													ENSMUSG00000096472	304.657	252.881	305.848	166.025	217.148	173.98	0.630826	Cdkn2d
													ENSMUSG00000047534	143.659	65.8846	97.1855	45.5756	53.5433	43.203	1.10884	Mis18bp1
													ENSMUSG00000037318	521.797	265.476	305.848	109.598	252.843	84.0708	1.28992	Traf3ip3
													ENSMUSG00000010830	382.266	485.414	484.975	615.271	634.587	700.59	-0.528682	Kdelr3
													ENSMUSG00000029211	236.13	405.965	304.896	514.353	445.202	772.984	-0.87169	Gabra4
													ENSMUSG00000044933	3.30252	1.93778	2.8584	9.7662	25.7801	11.6765	-2.54105	Sstr3
													ENSMUSG00000030220	2460.37	1578.32	1975.15	826.872	1572.59	765.978	0.925555	Arhgdib
													ENSMUSG00000029718	724.076	752.828	856.566	505.672	614.756	527.778	0.50073	Pcolce
													ENSMUSG00000061859	310.436	487.352	446.863	882.213	546.34	700.59	-0.775059	Patj
													ENSMUSG00000021285	490.424	609.432	528.803	922.363	643.511	1032.2	-0.6735	Ppp1r13b
													ENSMUSG00000056069	456.573	367.21	407.798	237.644	314.319	177.483	0.754007	Otulinl
													ENSMUSG00000006315	596.104	738.295	834.652	986.386	1108.54	1066.06	-0.544003	Tmem147
													ENSMUSG00000018372	166.777	147.271	164.834	116.109	91.2219	85.2384	0.710984	Cep95
													ENSMUSG00000024747	33.8508	28.0978	28.584	53.1715	56.5179	79.4002	-1.05711	Aldh1a7
													ENSMUSG00000032580	1602.55	1334.16	1407.28	1024.37	1145.23	990.167	0.459151	Rbm5
													ENSMUSG00000029868	298.052	385.619	533.567	847.489	501.72	949.299	-0.917174	Trpv6
													ENSMUSG00000060512	85.0398	170.525	216.285	360.264	284.573	303.589	-1.00924	0610040J01Rik
													ENSMUSG00000035873	248.514	393.37	312.518	519.779	445.202	567.478	-0.683886	Pawr
													ENSMUSG00000004552	156.869	88.1691	123.864	461.182	151.706	3326.63	-3.41647	Ctse
													ENSMUSG00000031765	10742.3	12165.4	21731.4	25775.2	21224	41697.9	-0.99058	Mt1
													ENSMUSG00000025885	483.818	900.1	849.897	1826.28	912.219	1607.85	-0.960509	Myo5b
													ENSMUSG00000024560	1483.66	1744.97	1695.98	2314.59	2029.69	2873.59	-0.551473	Cxxc1
													ENSMUSG00000043592	28.897	18.4089	24.7728	156.259	85.2726	21.0177	-1.86417	Unc5cl
													ENSMUSG00000026317	882.597	856.5	784.153	649.995	542.374	632.866	0.467971	Cln8
													ENSMUSG00000018830	163.475	189.903	267.736	619.611	338.116	2545.48	-2.49573	Myh11
													ENSMUSG00000068011	80.9116	147.271	191.513	325.54	241.936	261.554	-0.984222	Mkrn2os
													ENSMUSG00000038175	615.093	391.432	464.013	217.027	367.862	240.536	0.832505	Mylip
													ENSMUSG00000027323	269.981	122.08	165.787	72.7039	117.994	58.3825	1.16159	Rad51
													ENSMUSG00000015944	341.81	373.023	363.969	558.844	446.194	533.616	-0.511982	Castor2
													ENSMUSG00000036856	285.668	220.907	294.415	133.471	201.283	138.95	0.756051	Wnt4
													ENSMUSG00000056812	0	0	0	6.5108	7.93234	3.50295	-5.15786	St8sia3
													ENSMUSG00000032066	28.0714	5.81335	17.1504	79.2147	59.4925	33.8618	-1.74926	Bco2
													ENSMUSG00000029638	103.204	51.3512	60.9791	18.4473	41.6448	22.1853	1.38557	Glcci1
													ENSMUSG00000026042	2494.22	2848.54	3285.25	2080.2	2076.29	2090.09	0.465813	Col5a2
													ENSMUSG00000035392	466.48	427.281	444.004	316.859	344.065	272.062	0.518873	Dennd1a
													ENSMUSG00000001507	996.534	1870.93	1316.77	2940.71	1604.32	4058.75	-1.04003	Itga3
													ENSMUSG00000061665	1735.47	2322.43	2133.32	3187.04	2576.03	3302.11	-0.550181	Cd2ap
													ENSMUSG00000058806	18.9895	32.9423	36.2064	68.3634	46.6025	102.753	-1.30645	Col13a1
													ENSMUSG00000094786	54.4915	60.0712	57.1679	28.2135	32.7209	21.0177	1.06039	Gm14403
													ENSMUSG00000027130	939.566	697.601	717.458	532.801	574.103	479.904	0.569471	Slc12a6
													ENSMUSG00000078920	1368.89	1514.38	1382.51	374.371	1110.53	316.433	1.243	Ifi47
													ENSMUSG00000024889	399.604	475.725	480.211	633.718	586.993	723.943	-0.520764	Rce1
													ENSMUSG00000030495	23.1176	8.72002	35.2536	0	5.94925	3.50295	2.81374	Slc7a10
													ENSMUSG00000022389	337.682	227.689	251.539	151.919	150.714	192.662	0.724668	Tef
													ENSMUSG00000094787	156.869	69.7601	55.2623	49.9161	8.92388	8.17355	2.07423	Ighv1-54
													ENSMUSG00000079197	1183.95	1463.03	1526.38	791.062	1107.55	629.363	0.722418	Psme2
													ENSMUSG00000041540	63.5734	67.8224	61.9319	10.8513	38.6701	24.5206	1.37843	Sox5
													ENSMUSG00000023051	427.676	425.343	412.562	563.184	557.247	572.148	-0.419164	Tarbp2
													ENSMUSG00000041607	678.667	685.975	587.877	874.618	856.693	909.599	-0.435305	Mbp
													ENSMUSG00000027610	379.789	510.606	564.057	860.511	611.782	889.749	-0.699769	Gss
													ENSMUSG00000030528	160.998	109.485	94.3271	48.831	79.3234	51.3766	1.02132	Blm
													ENSMUSG00000021187	311.262	646.25	641.234	988.557	796.208	1245.88	-0.923131	Tc2n
													ENSMUSG00000026471	201.453	110.454	168.645	83.5553	100.146	67.7237	0.933657	Mr1
													ENSMUSG00000020253	606.837	463.13	484.975	273.454	401.575	207.842	0.81531	Ppm1m
													ENSMUSG00000022419	492.075	629.779	548.812	987.471	643.511	1203.85	-0.762588	Deptor
													ENSMUSG00000002957	2057.47	2283.68	2249.56	3061.16	2642.46	3540.31	-0.487971	Ap2a2
													ENSMUSG00000061740	210.535	162.774	161.976	75.9593	117.994	113.262	0.801853	Cyp2d22
													ENSMUSG00000015112	190.72	249.005	213.427	321.199	303.412	347.96	-0.575153	Slc25a13
													ENSMUSG00000045625	64.399	51.3512	41.9231	23.8729	25.7801	22.1853	1.13476	Pigz
													ENSMUSG00000036565	1249.18	1231.46	1310.1	878.958	1026.25	729.781	0.523971	Ttyh3
													ENSMUSG00000021665	890.854	622.028	776.531	437.309	579.061	321.104	0.774699	Hexb
													ENSMUSG00000034156	66.0503	57.1646	68.6015	22.7878	36.6871	33.8618	1.03821	Tspoap1
													ENSMUSG00000052117	28.897	31.9734	29.5368	77.0445	46.6025	65.3884	-1.06273	D630039A03Rik
													ENSMUSG00000043017	196.5	260.632	221.049	109.598	147.74	45.5383	1.15897	Ptgir
													ENSMUSG00000044937	76.7835	34.8801	44.7815	11.9365	27.7632	7.0059	1.73364	Ttc41
													ENSMUSG00000086236	67.7016	20.3467	19.056	3.2554	13.8816	3.50295	2.36198	5830418P13Rik
													ENSMUSG00000005667	1050.2	1278.94	1277.7	1555	1633.07	2070.24	-0.543903	Mthfd2
													ENSMUSG00000030329	113.937	84.2935	109.572	43.4053	70.3995	44.3707	0.956699	Pianp
													ENSMUSG00000104835	127.972	41.6623	61.9319	22.7878	34.704	5.83825	1.86389	Gm5547
													ENSMUSG00000092021	29.7226	54.2579	37.1592	3.2554	19.8308	2.3353	2.22935	Gbp11
[truncated: 24,609 more rows]

## Sheet: figure 4
figure 4 data
figure 4a	human			mice			figure 4c	histology scores			figure 4d	cd45+ly6g+			figure 4f	histology scores
	Bacteroides_uniformis			Bacteroides_uniformis				HTGP	B.U+HTGP			HTGP	B.U+HTGP			HTGP	B.U+HTGP
	HC	HTGP		FMT-HC	FMT-HTGP			6	4			42	10			4.5	3.5
	0.00260735	0.00692944		0.0033067	0.00087678			5.5	3.75			36	16			6	3
	0.00775157	0.00699991		0.00440893	0.00220446			5	3			23	21			5.5	3
	0.00065771	0.00552006		0.00323154	0.00363236			4.75	3			21	18			5	2.5
	0.00507376	0.00232547		0.00242992	0.00077657			4.25	3.5			29	25			6	4.5
	0.0382176	0.00155031		0.00433378	0.00037576											4	4
	0.00974819	0.00065771		0.00142789	0.00055112						figure 4e	mpo+cith3+
	0.00793949	0.00169125			0.00075152							HTGP	B.U+HTGP
	0.0424223	0.00110401			0.00067637							16	4
	0.212957	0.00162078										10	7
	0.0105703	0.00241943										17	9
	0.00460397	0.0027248										21	11
	0.00826835	0.0081509										9	4
	0.0313586	0.00314761
	0.0540731	0.00202011
	0.0104294	0.00932538
	0.0298083	0.0123321		figure 4g	lipase			TNF-α			IL-1β				figure 4h	cd45+ly6g+			figure 4i	mpo+cith3+			figure 4k	cith3
		0.00209058			HTGP	B.U+HTGP		HTGP	B.U+HTGP		HTGP	B.U+HTGP				HTGP	B.U+HTGP			HTGP	B.U+HTGP			HTGP	B.U+HTGP
		0.00089261			175.45	159.58		179.45	158.75		295.65	251.2				32	6			62	5			43.67	51.56
		0.00150334			177.55	162.3		186.7	160.6		330.4	275.58				27	3			47	9			56.73	37.8
		0.00155031			179.63	165.16		192.3	172.39		352.15	301.5				28	11			36	11			47.33	46.43
		0.00352344			186.2	167.65		199.85	177.7		359.76	305.63				17	10			34	24			50.32	33.56
		0.00660058			190.25	173.32		217.4	186.96		382.2	317.52				24	21			18	5			56.43	48.64
		0.00493282			196.3	180.34		228.68	205.67		400.95	347.6				20	9			20	16			63.8	41.45
		0.00392277
		0.00185568

## Sheet: figure 5
figure 5 data
figure 5a		FMT-HC	FMT-HC	FMT-HC	FMT-HC	FMT-HC	FMT-HC		FMT-HTGP	FMT-HTGP	FMT-HTGP	FMT-HTGP	FMT-HTGP	FMT-HTGP	FMT-HTGP	FMT-HTGP									figure 5b	taurine-FMT			figure 5c	Bacteroides_uniformis	Taurine
	MS2 name	B17	B13	B11	B16	B12	B15	Mean FMT-HC	B31	B37	B32	B36	B38	B40	B30	B35	Mean FMT-HTGP	QC00	QC01	QC02	QC03	QC04	Mean QC			FMT-HC	FMT-HTGP			0.0033067	293.58
	Choline	0.000303971	0.000343517	0.000334329	0.000324666	0.000316147	0.000286214	0.000318141	0.000296234	0.000372365	0.000334503	0.000313319	0.000361977	0.000337686	0.000348679	0.000346098	0.000338858	0.000309522	0.000327078	0.00034697	0.000365946	0.000372437	0.00034439			357.42	80.85			0.00440893	349.44
	N6-Methyladenosine	2.68888e-05	2.95954e-05	3.28455e-05	2.59715e-05	3.18749e-05	3.46524e-05	3.03047e-05	3.64661e-05	2.42256e-05	2.05762e-05	2.1081e-05	2.59988e-05	2.38855e-05	3.81013e-05	2.89195e-05	2.74067e-05	3.11559e-05	3.24615e-05	3.31827e-05	3.62125e-05	3.30461e-05	3.32117e-05			349.44	168.63			0.00323154	205.8
	Creatinine	0.00591639	0.00383521	0.00576699	0.006296	0.00455746	0.00636583	0.00545631	0.00648792	0.00524616	0.00495316	0.00467167	0.00551143	0.00473859	0.00603419	0.005999	0.00545526	0.00466908	0.00595109	0.00519535	0.00553993	0.00451572	0.00517424			205.8	72.87			0.00242992	205.83
	1-Methylnicotinamide	0.00011687	0.000155346	0.000101425	0.000116062	0.0002428	0.000130139	0.000143774	0.000143074	8.7749e-05	0.000186729	0.000107525	6.62944e-05	0.000252753	0.000112268	0.000113193	0.000133698	0.000202705	0.000213099	0.000196681	0.000210967	0.000224071	0.000209505			293.58	276.11			0.00433378	357.42
	1-Pyrroline	7.56469e-05	4.563e-05	7.52773e-05	6.92318e-05	5.89091e-05	8.05172e-06	5.54578e-05	7.82124e-05	5.08675e-05	6.03516e-05	4.10615e-05	7.20686e-05	4.18549e-05	7.50978e-05	6.54356e-05	6.06187e-05	5.71729e-05	6.10359e-05	5.35878e-05	6.32891e-05	6.30152e-05	5.96202e-05			205.83	180.85			0.00142789	285.65
	Isoquinoline	3.08866e-05	4.01771e-05	4.07847e-05	2.98308e-05	4.02829e-05	2.95926e-05	3.52591e-05	3.31543e-05	3.4514e-05	1.78022e-05	2.31883e-05	2.9349e-05	2.95515e-05	8.67401e-06	3.16787e-05	2.5989e-05	2.16563e-05	5.42973e-05	3.87885e-05	4.46143e-05	4.45063e-05	4.07725e-05			285.65	176.61			0.000876775	176.61
	Pentanenitrile	4.68427e-05	7.98701e-05	9.28717e-05	7.99785e-05	5.56885e-05	8.80226e-05	7.3879e-05	8.71201e-05	8.6477e-05	4.9992e-05	7.67495e-05	7.27372e-05	8.10594e-05	6.07249e-05	7.90938e-05	7.42442e-05	7.42936e-05	8.14875e-05	8.13205e-05	7.80277e-05	8.49715e-05	8.00202e-05				145.62			0.00220446	276.11
	L-Gulose	0.000757997	0.000928729	0.00106529	0.000983161	0.000870342	0.000668964	0.000879081	0.00058795	0.000806555	0.000312529	0.000519402	0.00107552	0.000633311	0.000694103	0.000613822	0.000655399	0.000839869	0.000738798	0.000877283	0.000733495	0.000937319	0.000825353				200.38			0.00363236	200.38
	L-Alloisoleucine	8.01076e-05	0.000303627	0.000168771	6.30393e-05	0.000437266	0.000117266	0.000195013	0.000260589	9.31901e-05	8.58062e-05	5.30816e-05	9.35498e-05	0.000235032	0.000116733	0.000124975	0.00013287	0.000145301	0.000162917	0.00020119	0.000155009	0.000161333	0.00016515							0.000776573	80.85
	L-Carnitine	0.00816539	0.0107715	0.0097959	0.00886295	0.00745396	0.00937897	0.00907144	0.0113813	0.00969108	0.00640315	0.00711789	0.0112232	0.0102063	0.00973116	0.0088336	0.00932347	0.0105592	0.0109963	0.0109522	0.0110801	0.0111946	0.0109565							0.000375761	72.87
	Cytosine	0.000261717	0.000236242	0.000260228	0.000223195	0.000208871	0.000363359	0.000258935	0.000286163	0.000191034	0.000178899	0.00017339	0.000217081	0.000139553	0.000206078	0.000323847	0.000214506	0.000210939	0.000247273	0.000241537	0.000231313	0.000232396	0.000232691							0.000551116	180.85
	beta-Alanine	0.000412681	0.000432253	0.000577968	0.000416209	0.000294282	0.000382867	0.000419377	0.00066904	0.00047114	0.000306127	0.000320155	0.000480462	0.00032892	0.000474898	0.000475852	0.000440824	0.000397512	0.000457156	0.000452029	0.0004506	0.000454875	0.000442434							0.000751522	168.63
	Niacinamide	0.000324395	0.00155019	0.000689084	0.000647176	0.000929665	0.00106658	0.000867848	0.0006191	0.000421497	0.000564103	0.00058786	0.000474109	0.000969909	0.000498127	0.000515722	0.000581303	0.000749896	0.000995778	0.000874292	0.000899476	0.000869608	0.00087781							0.00067637	145.62
	D-Proline	0.000970876	0.00093815	0.00121786	0.00105939	0.000883198	0.000987002	0.00100941	0.00134129	0.000950966	0.000741418	0.000878924	0.00108483	0.000732231	0.00110437	0.00114417	0.000997275	0.00106055	0.00106918	0.00107344	0.00107316	0.00112651	0.00108057
	1-Butylamine	3.48896e-05	4.22786e-05	4.21191e-05	3.16801e-05	7.4501e-05	7.78951e-05	5.05606e-05	3.60411e-05	3.81103e-05	3.72474e-05	3.26243e-05	3.20957e-05	9.3701e-05	3.34011e-05	3.4185e-05	4.21757e-05	3.70898e-05	3.49803e-05	3.77434e-05	3.77156e-05	3.87506e-05	3.72559e-05		figure 5d	amino acid
	Daidzein	3.53505e-05	9.58171e-06	1.76251e-05	8.52463e-06	1.3583e-05	2.13232e-05	1.76647e-05	7.63925e-06	1.42727e-05	2.9298e-06	1.50046e-05	3.96301e-05	2.98999e-05	8.97009e-06	3.51149e-05	1.91827e-05	3.1367e-05	3.82923e-05	3.26435e-05	3.50527e-05	3.41115e-05	3.42934e-05			Gene_id	HTGP1	HTGP2	HTGP3	BU_HTGP1	BU_HTGP2	BU_HTGP3
	Butyramide	0.00047657	0.000365055	0.000583137	0.000441156	0.000454362	0.000457336	0.000462936	0.000458856	0.000534946	0.000553126	0.000371972	0.00054324	0.000415932	0.000555983	0.00012947	0.000445441	0.000563078	0.000427385	0.000498607	0.000494773	0.000358925	0.000468553			Serine	21.1826	46.3513	46.7933	73.8272	191.012	94.0615
	2,5-Dichloro-carboxymethylenebut-2-en-4-olide	7.74012e-05	6.88112e-05	9.20156e-05	5.91273e-05	6.64162e-05	7.54256e-05	7.31995e-05	8.98008e-05	7.59885e-05	7.05786e-05	5.10945e-05	6.48264e-05	9.47572e-05	5.92243e-05	7.4159e-05	7.25537e-05	5.0319e-05	5.84909e-05	5.74177e-05	5.95987e-05	6.41805e-05	5.80014e-05			Methionine	41.2205	57.8072	73.0346	118.69	208.785	123.591
	N-Acetylhistamine	1.0271e-05	7.18051e-06	3.97974e-06	5.42154e-06	9.14753e-06	1.52482e-05	8.54142e-06	3.57137e-06	5.34578e-06	3.25541e-06	8.23257e-06	3.45247e-06	4.49562e-06	1.61832e-06	6.30282e-06	4.53429e-06	9.06954e-06	1.38089e-05	8.90146e-06	8.46934e-06	1.60238e-05	1.12546e-05			Proline	64.6197	117.859	120.505	135.986	304.6	173.822
	2,6-Dimethylpyrazine	7.57328e-05	6.14074e-05	9.54584e-05	6.71608e-05	7.12508e-05	5.01419e-05	7.0192e-05	0.000139356	8.18969e-05	0.000170257	8.4815e-05	6.52259e-05	5.5214e-05	0.000110769	7.84057e-05	9.82425e-05	0.000104828	7.79543e-05	7.6342e-05	7.81052e-05	0.000107167	8.88792e-05			Leucine	135.851	231.533	274.226	457.669	704.49	432.572
	Pyridine	6.09799e-06	1.31732e-05	4.24798e-06	6.95943e-06	3.28953e-06	4.1693e-06	6.3229e-06	4.01122e-06	6.10508e-06	3.37551e-06	2.82131e-05	6.65401e-06	6.81073e-06	7.06506e-06	5.04437e-06	8.40989e-06	8.58476e-06	1.22231e-05	1.36776e-05	9.34492e-06	9.41169e-06	1.06484e-05			Creatine	16.0411	2.93734	6.15356	49.6913	19.6934	4.34755
	Genistein	1.50489e-05	6.50686e-06	4.59938e-06	2.62479e-06	5.73258e-06	8.47877e-06	7.16521e-06	2.89668e-06	5.23738e-06	6.67102e-07	3.4359e-06	1.10468e-05	6.93056e-06	4.31921e-06	8.73877e-06	5.40905e-06	9.16164e-06	1.21242e-05	9.85222e-06	9.5504e-06	1.00877e-05	1.01552e-05			Glutamic	433.52	455.748	920.675	860.141	3759.53	2278.26
	Oleamide	2.24338e-05	2.0636e-05	1.78359e-05	1.52958e-05	1.75716e-05	1.99204e-05	1.89489e-05	1.42828e-05	1.9232e-05	3.16529e-05	2.53313e-05	1.80072e-05	3.00797e-05	1.45545e-05	3.66238e-05	2.37205e-05	2.25967e-05	1.93851e-05	2.17296e-05	2.13706e-05	1.77985e-05	2.05761e-05			Phenylalanine	68.2529	115.048	157.404	228.475	399.143	231.283
	Trigonelline	0.000191606	0.000201611	9.91648e-05	9.76758e-05	0.000149573	0.000211235	0.000158478	0.000100532	0.000210523	2.53993e-05	8.59444e-05	0.000339269	0.000117731	9.92865e-05	0.000130371	0.000138632	0.000208886	0.000235919	0.000221558	0.000237774	0.000254025	0.000231632			Lysine	9.74163	19.1674	15.1537	26.1017	21.5808	14.5214
	Methyl 2-aminobenzoate	4.7725e-05	4.11084e-05	6.2806e-05	5.78843e-05	6.02118e-05	6.19227e-05	5.52764e-05	5.67149e-05	5.60019e-05	3.59463e-05	0.000106022	5.76357e-05	3.90837e-05	5.87383e-05	4.03133e-05	5.6307e-05	5.0573e-05	5.42399e-05	5.44146e-05	5.04492e-05	3.22931e-05	4.8394e-05			Tryptophan	12.41	103.495	4.76924	74.8175	120.481	77.7447
	L-Histidine	0.00033127	0.00037316	0.00046707	0.000268398	0.000356735	0.000314603	0.000351873	0.000325574	0.000324427	0.000189872	0.000346327	0.000267465	0.000189345	0.00025897	0.000237659	0.000267455	0.000263272	0.000449747	0.000355287	0.000418833	0.00032954	0.000363336			Tyrosine	144.433	249.617	337.289	452.388	736.685	469.692
	4-Aminobutyraldehyde	8.10687e-05	0.00021944	6.79217e-05	0.000111973	8.59509e-05	0.000112738	0.000113182	8.03527e-05	9.16046e-05	8.19371e-05	0.00013416	9.03444e-05	8.94849e-05	7.38136e-05	8.16383e-05	9.0417e-05	6.18051e-05	8.3904e-05	8.70983e-05	0.000104079	0.000101427	8.76625e-05			Histidine	7.92548	21.9903	9.71434	15.9212	18.275	14.1339
	1,2,3,4-Tetrahydro-b-carboline-1,3-dicarboxylic acid	6.15576e-05	7.10243e-05	8.01682e-05	6.62958e-05	6.56725e-05	5.43074e-05	6.65043e-05	5.91396e-05	6.06369e-05	3.13154e-05	4.33021e-05	5.82153e-05	0.000127734	5.87344e-05	5.40726e-05	6.16438e-05	7.21558e-05	6.66655e-05	5.99477e-05	6.23476e-05	7.25748e-05	6.67383e-05			Valine	112.317	190.094	267.549	278.393	659.011	326.513
	4-Hydroxy-2-butenoic acid gamma-lactone	0.000216665	0.000347641	0.000304565	0.00020228	0.000265094	0.00023638	0.000262104	0.000253799	0.000226667	0.000147485	0.000162499	0.000264631	0.000207698	0.000258232	0.000204442	0.000215682	0.000221991	0.000243215	0.000230314	0.000230179	0.000247457	0.000234631			Ornithine	8.2443	6.29397	7.21573	6.34981	6.60104	6.89756
	Thiamine	6.32613e-05	5.23337e-05	9.10554e-05	7.49067e-05	3.82777e-05	5.30607e-05	6.21492e-05	8.55801e-05	7.36613e-05	3.4811e-05	4.95623e-05	8.53063e-05	3.49041e-05	8.72592e-05	7.41103e-05	6.56493e-05	5.87727e-05	6.8082e-05	6.24779e-05	6.7552e-05	7.12309e-05	6.56231e-05			Alanine	125.241	234.225	261.49	221.043	522.18	350.443
	Deoxycytidine	1.78158e-05	1.50328e-05	1.95314e-05	1.39121e-05	1.74797e-05	2.79312e-05	1.86172e-05	1.89635e-05	1.2392e-05	1.45426e-05	1.02262e-05	1.52949e-05	9.3517e-06	1.51627e-05	2.60688e-05	1.52503e-05	1.65571e-05	1.89156e-05	1.75116e-05	1.7944e-05	1.76456e-05	1.77148e-05			Taurine	25.8284	63.6523	43.2641	154.311	183.465	114.551
	N-Hexadecanoylpyrrolidine	1.43822e-05	1.05084e-05	7.99569e-06	1.22676e-05	1.10727e-05	1.42973e-05	1.1754e-05	9.44541e-06	1.30314e-05	1.32391e-05	1.42697e-05	1.18026e-05	1.17169e-05	9.51503e-06	2.32252e-05	1.32807e-05	1.28541e-05	1.17029e-05	8.47244e-06	9.40096e-06	9.15303e-06	1.03167e-05			Isoleucine	143.191	239.495	282.949	477.377	724.144	454.673
	1-Methylhypoxanthine	1.95265e-05	1.27572e-05	4.3101e-06	9.68804e-06	2.04506e-05	2.0987e-05	1.46199e-05	1.00739e-05	1.34798e-05	8.00749e-06	1.18336e-05	7.31255e-06	7.16251e-06	6.49165e-06	1.25162e-05	9.60971e-06	1.70163e-05	2.38367e-05	2.38317e-05	2.21967e-05	2.35259e-05	2.20814e-05			Aspartic	14.9505	14.9505	29.901	143.555	708.218	154.461
	L-Valine	0.0011123	0.0014025	0.00135348	0.000914097	0.00207668	0.00098872	0.00130796	0.00141988	0.00116259	0.00134655	0.000895694	0.000984322	0.00208451	0.00107777	0.00109104	0.00125779	0.00145445	0.00154084	0.00145171	0.00148508	0.00157281	0.00150098			Threonine	28.2816	58.1637	51.8989	100.629	248.12	136.493
	Creatine	0.0148959	0.0165942	0.0187863	0.0172887	0.0152504	0.0155559	0.0163952	0.0192554	0.018391	0.0154761	0.0137112	0.0157509	0.0150426	0.0165137	0.0172541	0.0164244	0.015123	0.0163023	0.0165563	0.0174049	0.0179139	0.0166601			glutamine	10.4031	20.4235	16.0895	28.6649	22.4697	15.0261
	Urocanic acid	0.000322623	4.99159e-05	0.000141622	0.00021528	0.000358508	0.000199805	0.000214626	0.000117776	2.19644e-05	8.11713e-05	0.000149146	9.9303e-05	0.00024001	0.000156163	0.000161387	0.000128365	0.000220158	0.000243956	0.000236151	0.000241223	0.000263789	0.000241055
	1-Methylhistamine	0.000264396	0.000224721	0.000254857	0.000272715	0.000249612	0.000267846	0.000255691	0.00053128	0.000299353	0.000654866	0.00031615	0.00025228	0.000197288	0.00042351	0.000227186	0.000362739	0.000394896	0.000299033	0.000291815	0.00029539	0.000403801	0.000336987
	L-Palmitoylcarnitine	0.00645699	0.00370531	0.00555137	0.00379713	0.00688957	0.0033388	0.00495653	0.00271338	0.00331237	0.00777283	0.00344674	0.0039978	0.00709473	0.00396989	0.0029587	0.00440831	0.00433033	0.00451738	0.00438762	0.00463235	0.00444256	0.00446205		figure 5e	taurine			figure 5g	histology scores			figure 5h	ly6g-ihc			figure 5i	NETs/pancreas
	Histamine	0.000250337	0.000180338	0.00026795	0.000255337	0.000163818	0.000200016	0.000219633	0.000233646	0.000169526	0.00023338	0.000170371	0.000194578	6.35843e-05	0.000276037	0.000161747	0.000187859	0.000171195	0.000201303	0.000177279	0.000191512	0.000189867	0.000186231			HTGP	B.U+HTGP			HTGP	Tau+HTGP			HTGP	Tau+HTGP			HTGP	Tau+HTGP
	Kynurenic acid	1.62504e-05	8.16129e-06	1.13563e-05	1.84159e-05	1.42591e-05	1.98334e-05	1.47127e-05	1.69633e-05	1.85438e-05	6.16839e-06	1.29634e-05	1.36402e-05	1.07061e-05	1.54351e-05	1.41566e-05	1.35721e-05	1.42315e-05	1.67737e-05	1.46281e-05	1.81882e-05	1.95152e-05	1.66673e-05			110.513	242.213			3.5	2.75			17	9			7	3
	Betaine	0.000208933	0.000699151	0.000259291	0.000185074	0.000443756	0.000216325	0.000335422	0.000599003	0.000278324	7.29633e-05	0.000189362	0.000158948	0.000141859	0.000146892	0.000147203	0.000216819	0.000225791	0.000250088	0.000192726	0.000251328	0.000281004	0.000240187			178.529	248.924			4.5	3			25	10			9	4
	4-Guanidinobutanoic acid	0.00164556	0.00132615	0.00147256	0.00129614	0.00135328	0.00146075	0.00142574	0.0016217	0.00154504	0.000873613	0.00111265	0.00128249	0.000966685	0.00135222	0.00115922	0.0012392	0.00128459	0.00130755	0.00133812	0.0013727	0.00139297	0.00133919			221.93	269.421			5.5	3			26	11			9	6
	3-Acetyl-2,7-naphthyridine	4.9478e-05	2.72212e-06	6.13192e-05	5.61923e-05	5.03124e-05	4.27813e-06	3.73837e-05	8.5409e-05	1.50976e-05	5.13761e-05	1.59925e-06	2.79537e-05	4.61001e-05	6.30828e-05	2.89438e-05	3.99453e-05	3.15504e-05	5.63899e-05	6.01426e-05	5.24551e-05	6.01881e-05	5.21452e-05			208.697	345.674			6	3.5			28	17			12	6
	Biochanin A	1.07534e-05	3.51543e-06	6.47188e-06	3.57904e-06	3.75068e-06	7.39973e-06	5.9117e-06	2.31318e-06	2.16236e-06	1.55328e-06	5.0267e-06	3.08947e-06	1.39655e-05	2.2068e-06	6.43104e-06	4.59354e-06	6.55323e-06	8.46108e-06	6.96085e-06	7.44997e-06	7.38022e-06	7.36107e-06			225.501	410.154			6	4			34	19			11	8
	3-Methylguanine	0.000130238	6.44288e-05	8.51019e-05	9.08965e-05	0.000119794	0.00012497	0.000102572	9.73693e-05	9.63722e-05	8.89787e-05	7.80795e-05	8.60909e-05	0.000122941	0.000114568	0.00011846	0.000100357	0.000109472	0.000122816	0.00011792	0.000130144	0.000118943	0.000119859			247.568	445.673			6.5	4			44	22			13	11
	N-Acetylhistidine	1.84333e-05	1.24836e-05	3.86952e-06	1.62211e-05	4.7657e-05	2.1645e-05	2.00516e-05	1.60797e-05	7.71474e-06	1.6474e-05	9.90555e-06	2.42507e-06	2.05254e-05	8.04263e-06	1.83869e-05	1.24443e-05	1.76561e-05	1.7359e-05	1.93974e-05	1.63461e-05	1.83633e-05	1.78244e-05
	2,5-Dimethylfuran	1.19871e-05	5.55901e-05	1.56157e-05	2.35548e-05	9.29591e-06	3.29076e-05	2.48252e-05	1.64329e-05	1.34143e-05	2.02791e-05	7.37249e-05	2.59803e-05	2.57226e-05	1.70474e-05	1.34903e-05	2.57615e-05	4.08916e-05	4.22531e-05	3.95987e-05	3.88434e-05	4.43483e-05	4.1187e-05
	Nicotinamide N-oxide	7.89765e-06	2.51461e-05	6.69423e-06	4.4181e-06	1.20443e-05	1.72638e-05	1.2244e-05	7.32981e-06	4.90281e-06	1.77132e-08	2.9687e-06	4.08756e-06	2.08699e-05	4.04714e-06	2.70458e-06	5.86603e-06	1.11477e-05	2.09209e-05	2.11134e-05	1.85049e-05	1.97621e-05	1.82898e-05		figure 5k	histology scores			figure 5l	cd11b+ ly6g+			figure 5m	mpo+ cith3+			figure 5n	cith3
	Nervonyl carnitine	8.9666e-05	7.58382e-05	8.91339e-05	0.000106772	0.000102118	8.89233e-05	9.20752e-05	9.38662e-05	8.97643e-05	0.000100698	7.17116e-05	9.28029e-05	9.20281e-05	8.63408e-05	9.46362e-05	9.0231e-05	6.89678e-05	9.53651e-05	7.83702e-05	8.52089e-05	7.61095e-05	8.08043e-05			HTGP	Tau+HTGP			HTGP	Tau+HTGP			HTGP	Tau+HTGP			HTGP	Tau+HTGP
	4-Hydroxybenzaldehyde	8.562e-06	1.35737e-05	2.46134e-05	9.10527e-06	4.25719e-06	6.97474e-06	1.11811e-05	2.41391e-05	2.31555e-05	7.67196e-07	4.66837e-06	1.62451e-05	3.75922e-06	1.60187e-05	8.54777e-06	1.21626e-05	1.18984e-05	1.22791e-05	1.2323e-05	1.15916e-05	8.02706e-06	1.12238e-05			5	3.5			20.7	8.54			14	3			30.825	26.832
	Pyrimidine	8.09827e-05	8.87409e-05	7.75438e-05	6.64128e-05	8.51351e-05	4.36563e-05	7.37453e-05	7.66389e-05	3.72896e-05	5.19449e-05	6.32269e-05	5.72362e-05	7.22223e-05	5.96009e-05	6.78161e-05	6.0747e-05	6.73708e-05	4.60653e-05	5.44218e-05	5.61354e-05	5.39535e-05	5.55894e-05			5.75	3.5			23.8	9.21			16	7			43.23	21.405
	Methylpyrazine	6.83302e-05	4.32143e-05	7.2736e-05	6.83401e-05	4.18477e-05	5.30468e-05	5.79192e-05	6.18425e-05	4.33464e-05	6.67309e-05	4.63758e-05	5.16339e-05	1.65347e-05	7.35457e-05	4.09601e-05	5.01213e-05	5.03315e-05	5.46565e-05	4.72851e-05	5.01403e-05	5.1459e-05	5.07745e-05			6	3.75			11.3	5.21			19	8			37.25	33.5
	Adenosine	1.39725e-05	1.52613e-05	1.12466e-05	9.89884e-06	1.12815e-05	2.00545e-05	1.36192e-05	1.07969e-05	1.07396e-05	9.91312e-06	8.77776e-06	9.85571e-06	7.43603e-06	1.15648e-05	1.0647e-05	9.96636e-06	1.00996e-05	1.34428e-05	1.26059e-05	1.3754e-05	1.16304e-05	1.23066e-05			6.25	4			24.2	6.21			26	12			39.815	22.875
	Nicotine	4.4887e-06	6.44558e-06	7.116e-06	9.15257e-06	4.36684e-06	7.30249e-06	6.4787e-06	1.18241e-06	4.59221e-06	3.60644e-06	1.10265e-05	3.05004e-06	4.90629e-06	5.54152e-07	1.89124e-06	3.85116e-06	9.27671e-06	1.35293e-05	9.34628e-06	1.05791e-05	1.0161e-05	1.05785e-05			7	5.5			26.8	9.63			35	13			53.823	31.433
	Isovalerylglycine	1.90192e-05	3.72632e-05	3.25697e-05	2.56253e-05	2.47485e-05	2.48879e-05	2.73523e-05	2.84628e-05	2.81519e-05	1.61629e-05	1.73825e-05	3.3204e-05	2.70169e-05	2.71565e-05	2.297e-05	2.50635e-05	2.51402e-05	2.35842e-05	2.58782e-05	2.8242e-05	3.02295e-05	2.66148e-05
	Riboflavin	3.78526e-06	2.40891e-06	1.2036e-06	2.75742e-06	2.83215e-06	3.54172e-06	2.75484e-06	2.55685e-06	3.08455e-06	2.25979e-06	2.86614e-06	3.65938e-06	2.96161e-06	2.56692e-06	2.67476e-06	2.82875e-06	3.15065e-06	3.27434e-06	3.53114e-06	3.08982e-06	3.91862e-06	3.39292e-06
	3-Amino-2-piperidone	2.51556e-05	2.73698e-05	2.76001e-05	2.69677e-05	2.69682e-05	3.24498e-05	2.77519e-05	2.70966e-05	2.86048e-05	1.91775e-05	2.30307e-05	5.19972e-05	2.73076e-05	2.43385e-05	2.68207e-05	2.85467e-05	4.31442e-05	3.50706e-05	2.53817e-05	2.73904e-05	2.65728e-05	3.1512e-05
	Metenamine	0.000484828	0.000549757	0.000473747	0.000117434	0.000528572	0.000512536	0.000444479	9.90555e-05	0.000459746	0.000352642	0.000696677	0.000759699	0.000516292	0.000451993	0.000389015	0.00046564	0.000497423	0.000828392	0.000444708	0.000485532	0.000520166	0.000555244
	Mesalazine	5.75882e-05	7.831e-05	3.70825e-05	3.85668e-05	0.000112581	8.48687e-05	6.81662e-05	4.41462e-05	3.4519e-05	3.50714e-05	2.42252e-05	2.63866e-05	0.00016278	3.18008e-05	5.19416e-05	5.13589e-05	8.74866e-05	0.000102246	0.000104368	9.97729e-05	9.83062e-05	9.8436e-05
	Trehalose	1.26909e-06	8.44314e-08	2.57493e-07	3.00314e-06	8.69312e-06	1.49393e-06	2.46687e-06	6.24316e-07	1.73609e-08	5.72137e-08	5.47314e-06	2.89482e-06	2.44947e-06	9.54489e-07	1.06997e-07	1.57223e-06	2.34966e-06	2.73821e-06	2.2918e-06	2.45986e-06	2.38017e-06	2.44394e-06
	(9S,10E,12Z,15Z)-9-Hydroxy-10,12,15-octadecatrienoic acid	7.66559e-05	0.000103589	3.83171e-05	4.98667e-05	5.29417e-05	9.07798e-05	6.86916e-05	6.32946e-05	8.19057e-05	6.24539e-05	0.000186236	5.90765e-05	7.57469e-05	5.24199e-05	6.50438e-05	8.07722e-05	4.61392e-05	6.24264e-05	7.18252e-05	6.91111e-05	7.45889e-05	6.48182e-05
	3-Dehydrosphinganine	3.25786e-06	1.96655e-05	7.40452e-06	5.37423e-06	1.43437e-05	3.80127e-06	8.97451e-06	2.9002e-05	5.44421e-06	7.60371e-06	9.28676e-06	5.71571e-06	7.26296e-06	7.5144e-06	4.07246e-06	9.48777e-06	2.10153e-05	1.83897e-05	1.69271e-05	1.81357e-05	2.10347e-05	1.91005e-05
	1-Methyl-3-(2-thiazolyl)-1H-indole	7.64467e-06	7.4887e-06	9.35019e-06	9.46725e-06	9.17998e-06	6.93326e-06	8.34401e-06	8.76646e-06	6.75127e-06	4.36513e-06	3.63197e-06	7.82333e-06	5.90997e-06	8.30833e-06	6.83335e-06	6.54873e-06	5.5669e-06	8.30253e-06	7.41438e-06	6.48164e-06	6.72517e-06	6.89812e-06
	Pipecolic acid	0.000151012	0.000173025	0.000216631	0.000197621	0.00013954	0.000191952	0.000178297	0.000185628	0.000231767	0.000127763	0.000155241	0.000167945	0.000180216	0.000158547	0.000170719	0.000172228	0.00016167	0.000197646	0.000203338	0.000192385	0.000201057	0.000191219
	L-Phenylalanine	1.11089e-05	8.75071e-06	7.30761e-06	7.24797e-06	1.12163e-05	1.18179e-05	9.5749e-06	1.21056e-05	5.66752e-06	6.40699e-06	4.30001e-06	8.4687e-06	7.52804e-06	8.93909e-06	4.58138e-06	7.24967e-06	6.45776e-06	7.30617e-06	6.70672e-06	6.3729e-06	6.03879e-06	6.57647e-06
	L-alpha-Aminobutyric acid	0.000204483	0.000206892	0.0002387	0.000228717	0.000237726	0.000272196	0.000231452	0.000376415	0.000334939	0.000131388	0.000233575	0.000236306	0.00023355	0.0002434	0.000206176	0.000249469	0.000228981	0.000265417	0.000244922	0.00025956	0.000250949	0.000249966
	L-Methionine	5.95798e-05	5.30928e-05	7.45241e-05	7.11413e-05	5.70618e-05	0.00010804	7.05733e-05	5.75457e-05	6.65629e-05	1.97702e-05	6.12595e-05	6.16444e-05	4.52822e-05	7.22346e-05	6.07372e-05	5.56296e-05	5.37941e-05	6.5533e-05	6.36907e-05	7.1724e-05	6.88006e-05	6.47085e-05
	Citrulline	4.85748e-05	4.1572e-05	4.472e-05	3.91676e-05	4.50592e-05	5.69858e-05	4.60132e-05	3.62392e-05	5.92511e-05	2.45559e-05	4.87369e-05	4.15586e-05	3.90913e-05	3.91017e-05	4.35787e-05	4.15142e-05	5.49634e-05	6.27652e-05	5.16985e-05	5.29128e-05	5.42416e-05	5.53163e-05
	Arecaidine	0.000104046	0.000154874	0.000156756	0.000112503	5.8963e-05	0.000146336	0.000122246	0.000373111	0.000154531	1.61465e-05	8.99429e-05	0.000133003	3.223e-05	0.000190704	0.000127637	0.000139663	0.000112403	0.000150482	0.000148505	0.000129464	0.000153339	0.000138838
	Dimethyl dialkyl ammonium chloride	2.57858e-05	1.52038e-05	6.89005e-06	1.99816e-05	6.41e-05	6.23975e-05	3.23931e-05	1.54446e-05	5.67072e-05	8.70548e-06	1.45997e-05	4.52242e-05	0.000171943	7.51283e-06	0.000124971	5.56384e-05	3.88183e-05	3.76925e-05	4.28551e-05	4.32278e-05	3.9388e-05	4.03963e-05
	Brassicasterol	5.82536e-06	2.5892e-06	4.30395e-06	5.72717e-06	4.52163e-06	3.35301e-06	4.38672e-06	2.73431e-06	3.53657e-06	6.69237e-06	3.35984e-06	4.93113e-06	5.72544e-06	4.48091e-06	4.0133e-06	4.43423e-06	5.11138e-06	5.05501e-06	4.95219e-06	4.69352e-06	5.34089e-06	5.0306e-06
	L-Acetylcarnitine	0.0130687	0.0202102	0.0179756	0.0123237	0.0150812	0.014065	0.0154541	0.0152303	0.0140169	0.0100354	0.0101412	0.0154831	0.0128431	0.0156718	0.0122897	0.0132139	0.0140806	0.0150232	0.0141874	0.0145032	0.0154578	0.0146504
	Trimethylamine N-oxide	0.000427789	0.000354484	0.000282234	0.000321	0.000355789	0.000491318	0.000372102	0.000505391	0.000243772	0.000116902	0.000246758	0.000303401	0.00030665	0.000367567	0.000348965	0.000304926	0.000452497	0.000477639	0.00045857	0.000463825	0.000485091	0.000467524
	Propionylcarnitine	4.02949e-05	7.93909e-05	6.66105e-05	2.90118e-05	3.18902e-05	4.39178e-05	4.85193e-05	9.0949e-05	5.45533e-05	1.83813e-05	2.88622e-05	5.62495e-05	1.64639e-05	5.94307e-05	3.85923e-05	4.54353e-05	4.46277e-05	5.02028e-05	4.8191e-05	5.3767e-05	5.44801e-05	5.02537e-05
	5'-Methylthioadenosine	6.67361e-06	3.21208e-06	7.29884e-06	3.28961e-06	7.48082e-06	8.0161e-06	5.99518e-06	6.65905e-06	6.28101e-06	5.2046e-06	2.85672e-06	5.71246e-06	6.8734e-06	7.24457e-06	8.49986e-06	6.16646e-06	4.18377e-06	5.06613e-06	4.85087e-06	6.20148e-06	6.79882e-06	5.42021e-06
	cis-5-Tetradecenoylcarnitine	0.00143508	0.00127355	0.0015707	0.00120595	0.00156059	0.00144425	0.00141502	0.0011165	0.00119204	0.00101413	0.00103861	0.00105097	0.00112974	0.00119938	0.00104134	0.00109784	0.000919644	0.00104853	0.00103009	0.00108191	0.00105398	0.00102683
	N-[(4-Hydroxy-3-methoxyphenyl)methyl]octanamide	1.01733e-05	9.7505e-06	7.34637e-06	9.74881e-06	1.24335e-05	9.85282e-06	9.88422e-06	9.62895e-06	1.32651e-05	1.58244e-05	8.67139e-06	8.99436e-06	8.94513e-06	7.99086e-06	1.01538e-05	1.04342e-05	8.68969e-06	8.73592e-06	8.79145e-06	9.8481e-06	9.0074e-06	9.01451e-06
	2-Piperidinone	5.291e-05	3.60234e-05	4.67827e-05	7.45303e-05	5.70529e-05	3.60079e-05	5.05512e-05	3.30866e-05	3.68455e-05	6.81013e-05	3.0258e-05	3.13814e-05	5.2922e-05	2.97751e-05	2.35058e-05	3.82345e-05	3.38589e-05	3.41658e-05	4.06651e-05	3.59223e-05	3.48481e-05	3.5892e-05
	7-Dehydrodesmosterol	5.02874e-05	5.42514e-05	4.89664e-05	5.1949e-05	4.89313e-05	6.47385e-05	5.31873e-05	3.78191e-05	4.7486e-05	7.2947e-05	5.43445e-05	4.88582e-05	6.08564e-05	4.44697e-05	6.17386e-05	5.3565e-05	6.99293e-05	6.0957e-05	6.17532e-05	6.22714e-05	6.72033e-05	6.44229e-05
	LysoPE(16:1(9Z)/0:0)	3.87992e-05	4.32732e-05	3.50037e-05	2.93125e-05	3.739e-05	4.92408e-05	3.88366e-05	1.55408e-05	1.98309e-05	3.46683e-05	2.49397e-05	3.00728e-05	7.28119e-05	2.08276e-05	5.58633e-05	3.43194e-05	2.89148e-05	3.23422e-05	3.09939e-05	3.27033e-05	2.54336e-05	3.00776e-05
	beta-Thujaplicin	9.61239e-05	2.2329e-05	9.71674e-05	0.000108364	0.000113716	4.61319e-05	8.06388e-05	0.000108979	8.7232e-05	0.000130563	2.77025e-05	9.40033e-05	9.7458e-05	0.000102933	0.000107036	9.44884e-05	6.3683e-05	6.78844e-05	3.54405e-05	6.68769e-05	4.86014e-05	5.64972e-05
	Theaspirone A	0.000110524	0.000127588	0.000124339	0.000122687	0.000125123	7.45098e-05	0.000114129	0.000118308	0.000180762	0.000114937	0.000137598	4.55607e-05	8.75356e-05	0.000119478	0.000101324	0.000113188	0.000111472	0.00012043	0.000114104	0.000118676	0.00012063	0.000117062
	Racemethionine	0.000180613	0.00019655	0.000242855	0.000162835	0.000128199	0.000182306	0.000182226	0.000287711	0.000256133	0.0001529	0.000158487	0.000195187	0.000104179	0.000217711	0.000230466	0.000200347	0.000168671	0.000192472	0.000188323	0.000190699	0.000202931	0.000188619
	Phenylacetylglycine	7.91502e-06	6.60379e-07	5.22595e-06	2.42238e-06	1.78849e-08	9.00276e-06	4.2074e-06	3.78112e-06	3.50996e-06	1.77132e-08	6.44199e-06	6.79439e-06	1.19811e-06	2.4633e-06	2.74498e-06	3.36895e-06	7.05929e-06	7.43152e-06	9.39713e-06	1.27511e-05	9.68873e-06	9.26556e-06
	3alpha,4,5,7alpha-Tetrahydro-5-hydroxy-1H-isoindole-1,3(2H)-dione	3.51251e-05	1.87647e-05	4.50445e-05	3.21394e-05	1.15532e-05	3.03453e-05	2.88287e-05	2.79191e-05	2.75072e-05	4.06549e-06	2.47594e-05	4.06625e-05	5.16503e-06	4.2279e-05	3.44926e-05	2.58563e-05	2.43124e-05	4.35161e-05	2.85371e-05	2.80826e-05	2.76127e-05	3.04122e-05
	Dimethylethanolamine	1.50494e-05	6.21037e-06	2.11942e-05	1.76494e-05	1.81106e-05	1.66661e-05	1.58133e-05	2.64275e-05	1.77871e-05	8.66534e-06	1.43671e-05	1.79252e-05	1.78063e-05	2.12896e-05	2.00486e-05	1.80396e-05	1.70811e-05	1.97246e-05	1.82108e-05	1.87157e-05	2.03735e-05	1.88211e-05
	Prolylhydroxyproline	9.30086e-06	7.21109e-06	1.59645e-05	1.53202e-05	3.80405e-06	1.66948e-05	1.13826e-05	2.22365e-05	1.56057e-05	2.99754e-06	1.48351e-05	1.26313e-05	3.50726e-06	1.84722e-05	1.5785e-05	1.32588e-05	1.38233e-05	1.2961e-05	1.2535e-05	1.51496e-05	1.36893e-05	1.36316e-05
	L-Lysine	0.000229499	0.000258409	0.000294537	0.000280141	0.000243516	0.000265224	0.000261888	0.000304473	0.000275274	0.00014623	0.000287973	0.000235846	0.000327913	0.000220498	0.000257526	0.000256967	0.000252692	0.000249905	0.000238817	0.000284615	0.000281839	0.000261574
	4-Acetylimidazo[4,5-c]pyridine	2.398e-05	4.10987e-05	3.3604e-05	2.70456e-05	2.73862e-05	3.91581e-05	3.20454e-05	2.16063e-05	5.37178e-05	1.55882e-05	3.01607e-05	3.19521e-05	2.33511e-05	2.50485e-05	3.83146e-05	2.99674e-05	2.67807e-05	4.2772e-05	3.48877e-05	2.81912e-05	2.49666e-05	3.15197e-05
	xi-2,3-Dihydro-3-methylfuran	1.03215e-05	3.448e-05	3.3732e-05	1.65429e-05	2.21355e-05	1.47504e-05	2.19937e-05	4.23674e-05	1.54618e-05	2.13371e-06	8.29145e-06	1.64479e-05	8.84391e-06	2.173e-05	1.32218e-05	1.60623e-05	1.65209e-05	1.37177e-05	1.52176e-05	1.62854e-05	1.86815e-05	1.60846e-05
	Anserine	7.22448e-06	6.74354e-06	1.06348e-05	9.4988e-06	5.98273e-06	1.2096e-05	8.69671e-06	1.97128e-05	1.0294e-05	1.03419e-05	1.11927e-05	1.01248e-05	8.24895e-06	1.19105e-05	9.56846e-06	1.14243e-05	1.41985e-05	1.36749e-05	1.45712e-05	1.38175e-05	1.53665e-05	1.43257e-05
	Acetylhydrazine	8.765e-06	1.06809e-05	1.18478e-05	1.09871e-05	8.00371e-06	5.62821e-06	9.3188e-06	1.68937e-05	1.03723e-05	6.44811e-06	7.80836e-06	8.83985e-06	8.16156e-06	8.32066e-06	1.4152e-05	1.01246e-05	9.57642e-06	1.01771e-05	1.2504e-05	9.79951e-06	9.91818e-06	1.0395e-05
	Dodecanoylcarnitine	0.000315223	0.000308592	0.00033564	0.000271672	0.000320622	0.000368329	0.000320013	0.000255291	0.000250259	0.000190924	0.000229399	0.000230714	0.000188593	0.000271425	0.000228909	0.000230689	0.00022138	0.000254525	0.000226926	0.000246541	0.000233452	0.000236565
	1-(1-Pyrrolidinyl)-2-propanone	0.000112365	8.23705e-05	7.12439e-05	6.19477e-05	0.000245853	0.000150554	0.000120722	4.45888e-05	4.96772e-05	1.391e-05	6.64987e-05	5.27746e-05	4.98267e-05	4.76826e-05	6.83392e-05	4.91622e-05	6.35938e-05	7.97362e-05	8.23043e-05	7.19486e-05	7.04826e-05	7.36131e-05
	2-Pyrrolidinone	4.93174e-05	4.48124e-05	4.11557e-05	4.19505e-05	4.39983e-05	4.78947e-05	4.48548e-05	5.44451e-05	4.7685e-05	2.0953e-05	3.87943e-05	4.42217e-05	3.38286e-05	4.38456e-05	3.84414e-05	4.02768e-05	3.97717e-05	4.22676e-05	4.22056e-05	4.33506e-05	4.69236e-05	4.29038e-05
	Benzyl cinnamate	2.24905e-05	3.40345e-05	2.76293e-05	1.61473e-05	2.16948e-05	1.69504e-05	2.31578e-05	2.69039e-05	2.66065e-05	2.08865e-05	1.91705e-05	1.78126e-05	4.67802e-05	1.40452e-05	2.62437e-05	2.48061e-05	2.56159e-05	2.659e-05	2.40622e-05	2.2388e-05	2.90383e-05	2.55389e-05
	2,5-Dihydro-2,4-dimethyloxazole	2.98008e-05	6.56627e-05	4.21547e-05	5.32671e-05	3.49478e-05	4.14726e-05	4.4551e-05	3.66875e-05	2.82283e-05	1.8532e-05	2.60217e-05	2.36124e-05	4.95522e-05	3.46959e-05	0.000591951	0.00010116	2.94916e-05	3.5339e-05	2.99605e-05	3.37395e-05	3.30999e-05	3.23261e-05
	Asymmetric dimethylarginine	0.000425521	0.000353301	0.000465071	0.000417251	0.000314607	0.000629985	0.000434289	0.00050381	0.000491258	0.000191782	0.000497064	0.000403481	0.000266034	0.000453049	0.000446096	0.000406572	0.000491786	0.000501558	0.000482183	0.000519369	0.000533053	0.00050559
	Homoarecoline	2.42287e-05	2.42308e-05	1.89561e-05	2.03877e-05	2.50988e-05	2.64113e-05	2.32189e-05	2.39939e-05	2.40998e-05	2.17235e-05	2.47611e-05	2.2202e-05	2.36764e-05	1.54638e-05	2.87506e-05	2.30839e-05	2.32811e-05	1.43172e-05	2.44113e-05	2.62947e-05	2.61688e-05	2.28946e-05
	7-Ketocholesterol	4.37865e-05	0.000160196	3.44763e-05	4.04642e-05	3.62218e-05	0.000187038	8.36972e-05	3.25666e-05	7.39816e-05	3.3245e-05	8.95064e-05	3.55069e-05	3.56723e-05	3.23259e-05	8.96375e-05	5.28053e-05	7.03456e-05	7.48036e-05	8.47452e-05	8.95069e-05	9.59056e-05	8.30614e-05
	Morpholine	0.000341386	0.000361769	0.000358861	0.000365691	0.000367832	0.000364817	0.000360059	0.000334931	0.00032754	0.000110586	0.000291616	0.000322082	0.000318716	0.000330021	0.000327778	0.000295409	0.000279314	0.000353584	0.000339284	0.00035068	0.000348214	0.000334215
	Benzaldehyde	3.4086e-06	6.33951e-06	6.19234e-06	9.94092e-07	6.71709e-06	1.97781e-06	4.27157e-06	8.4911e-06	3.48278e-06	1.77132e-08	6.01112e-07	2.38769e-06	3.65005e-07	4.01157e-06	2.26584e-06	2.70285e-06	4.12635e-06	2.67138e-06	3.73595e-06	1.99741e-06	3.74108e-06	3.25443e-06
	4,5-Dimethyloxazole	5.9889e-06	1.00767e-05	1.22511e-05	8.0551e-06	4.01248e-06	7.74179e-06	8.02101e-06	1.14349e-05	8.26665e-06	6.45702e-06	4.6171e-06	3.17491e-06	8.79847e-06	3.7788e-06	4.543e-06	6.38386e-06	6.94547e-06	7.68503e-06	5.29516e-06	8.84284e-06	5.97972e-06	6.94964e-06
	D-1-Piperideine-2-carboxylic acid	0.000123977	0.000156132	0.000179404	0.000131361	0.000139149	0.000124618	0.00014244	0.000184141	0.00014953	7.4997e-05	0.000100597	0.000113279	0.000162102	0.000136766	0.000117758	0.000129896	0.000131558	0.000136848	0.000122889	0.000134385	0.000144523	0.000134041
	Millefin	1.98002e-05	1.59037e-05	1.52938e-05	2.59091e-05	1.40852e-05	1.31726e-05	1.73608e-05	1.87693e-05	1.04469e-05	3.08369e-05	2.36032e-05	2.36875e-05	1.18968e-05	3.69222e-05	2.64982e-05	2.28326e-05	2.43474e-05	1.63483e-05	3.02714e-05	2.06774e-05	2.95528e-05	2.42395e-05
	N1-Methyl-4-pyridone-3-carboxamide	0.000743815	0.000757783	0.000393475	0.000454765	0.00120159	0.000839244	0.000731778	0.000467486	0.000381196	0.000486059	0.000416968	0.000290145	0.00171186	0.000336476	0.000538541	0.000578591	0.000889335	0.00130012	0.00105535	0.00106868	0.0010225	0.0010672
	Betaine aldehyde	4.15645e-05	5.87952e-05	5.07205e-05	4.62155e-05	4.16917e-05	4.51459e-05	4.73556e-05	5.50308e-05	4.5506e-05	3.74206e-05	3.55192e-05	5.21602e-05	5.54154e-05	5.07082e-05	4.59561e-05	4.72146e-05	4.89716e-05	5.26954e-05	5.21451e-05	5.22484e-05	5.46675e-05	5.21456e-05
	apo-[3-methylcrotonoyl-CoA:carbon-dioxide ligase (ADP-forming)]	8.00774e-05	5.02613e-05	5.65832e-05	7.36435e-05	7.68194e-05	0.000111676	7.48434e-05	8.17306e-05	4.47996e-05	2.80935e-05	4.26498e-05	4.88409e-05	3.89624e-05	6.24965e-05	6.02341e-05	5.09759e-05	6.40523e-05	6.40979e-05	6.30507e-05	6.59394e-05	6.47658e-05	6.43812e-05
	3-(4-hydroxyphenyl)-3,4-dihydro-2H-1-benzopyran-7-ol	0.000144188	5.46826e-05	5.36002e-05	2.36298e-05	1.80292e-05	3.763e-05	5.52933e-05	6.63582e-05	5.28652e-05	6.30318e-06	6.77596e-05	5.96733e-05	3.50399e-05	4.91937e-05	3.0554e-05	4.59684e-05	4.43982e-05	5.46718e-05	4.48519e-05	4.66488e-05	4.78655e-05	4.76872e-05
	Valyl-Lysine	7.40247e-05	0.000140013	0.000101228	7.8541e-05	8.84082e-05	0.000150437	0.000105442	0.000107364	7.04686e-05	9.5337e-05	8.90302e-05	7.2653e-05	8.86908e-05	8.9031e-05	9.01009e-05	8.78344e-05	9.81764e-05	0.000104314	9.96257e-05	9.91961e-05	9.85454e-05	9.99715e-05
	2-Acetylpyrrolidine	0.000138093	0.000216592	0.000162948	0.000148805	0.000179247	0.000161229	0.000167819	0.000228296	5.99795e-05	4.94729e-05	7.15442e-05	0.000128169	0.000254965	0.000169358	0.0001258	0.000135948	0.000148592	0.000159765	0.000148769	0.00014357	0.000141728	0.000148485
	N6-Acetyl-L-lysine	2.89013e-06	3.35584e-07	3.67233e-07	4.42945e-07	1.09592e-06	1.74297e-06	1.1458e-06	6.96259e-07	7.18828e-07	1.77132e-08	1.78296e-06	1.50088e-06	2.6018e-06	5.19984e-07	2.25687e-06	1.26191e-06	3.78277e-06	3.30839e-06	4.49124e-06	3.52341e-06	3.85827e-06	3.79281e-06
	Naphthalene epoxide	5.46747e-05	6.05023e-05	5.67386e-05	5.44864e-05	6.33916e-05	6.2301e-05	5.86824e-05	7.72973e-05	6.40862e-05	6.51903e-05	5.32507e-05	4.81512e-05	6.35815e-05	6.36375e-05	6.72029e-05	6.27997e-05	6.24988e-05	6.65022e-05	7.37082e-05	7.00969e-05	7.00906e-05	6.85793e-05
	1,1'-[1,12-Dodecanediylbis(oxy)]bisbenzene	7.44842e-06	1.75089e-05	4.72803e-06	1.1003e-06	1.80266e-05	7.48623e-06	9.38308e-06	5.59939e-07	6.5752e-07	8.96296e-07	6.67277e-07	2.39463e-06	2.43911e-06	7.01695e-07	3.91883e-06	1.52941e-06	5.98666e-06	6.23132e-06	6.71253e-06	5.78243e-06	6.47034e-06	6.23666e-06
	Ecgonine	5.83038e-06	1.03594e-05	9.24104e-06	7.16968e-06	8.00215e-06	6.89194e-06	7.91576e-06	7.0135e-06	6.67077e-06	4.06067e-06	4.66653e-06	8.89311e-06	4.22792e-06	6.01135e-06	4.06293e-06	5.70085e-06	6.21775e-06	6.09292e-06	4.47633e-06	6.36146e-06	6.76459e-06	5.98261e-06
	Guanidoacetic acid	4.94499e-05	4.5745e-05	5.1011e-05	5.09951e-05	5.00536e-05	5.24718e-05	4.99544e-05	4.67141e-05	4.99036e-05	2.79447e-05	3.534e-05	3.79061e-05	3.97345e-05	3.8785e-05	4.51548e-05	4.01853e-05	4.14464e-05	4.21036e-05	5.12403e-05	2.59734e-05	3.45039e-05	3.90535e-05
	Methylimidazole acetaldehyde	1.97019e-05	2.06461e-05	2.15781e-05	2.53335e-05	2.04706e-05	5.23269e-05	2.66762e-05	2.04402e-05	1.94664e-05	1.4387e-05	1.6817e-05	2.23016e-05	1.3975e-05	1.91637e-05	2.92075e-05	1.94698e-05	1.74216e-05	2.0762e-05	2.82395e-05	1.28106e-05	1.79292e-05	1.94326e-05
	Boviquinone 4	3.73219e-06	5.50889e-06	4.60562e-06	4.88303e-06	4.61145e-06	3.48875e-06	4.47166e-06	4.44511e-06	4.89306e-06	4.43353e-06	3.49108e-06	3.78819e-06	4.55549e-06	3.78943e-06	4.10211e-06	4.18725e-06	3.71894e-06	4.32861e-06	4.17734e-06	4.83304e-06	4.93179e-06	4.39794e-06
	Aminoacetone	6.40308e-05	6.57839e-05	6.38026e-05	7.42242e-05	5.3207e-05	7.26013e-05	6.56083e-05	5.79408e-05	6.26379e-05	7.99148e-05	5.9809e-05	6.66095e-05	5.86362e-05	2.61953e-05	0.000119105	6.63561e-05	7.09488e-05	9.61381e-05	5.84192e-05	6.41452e-05	7.15382e-05	7.22379e-05
	Gentiatibetine	8.92886e-06	1.85652e-05	7.57878e-06	1.34605e-05	1.29092e-05	4.34431e-05	1.7481e-05	7.77351e-06	8.40207e-06	1.08969e-05	2.58558e-05	1.1902e-05	1.10248e-05	7.95827e-06	8.77664e-06	1.15738e-05	1.2507e-05	1.18271e-05	1.08412e-05	7.72199e-06	1.13049e-05	1.08404e-05
	2-Propylpiperidine	9.42596e-05	8.59036e-05	9.70069e-05	9.32853e-05	7.92145e-05	6.80924e-05	8.62937e-05	0.000100503	7.25738e-05	9.84366e-05	7.27101e-05	9.50965e-05	8.95168e-05	8.68895e-05	9.14676e-05	8.83993e-05	6.94024e-05	7.61043e-05	7.31881e-05	7.7622e-05	8.065e-05	7.53934e-05
	Tetradecanoylcarnitine	0.00202538	0.00136253	0.00189253	0.00144569	0.00272007	0.00170211	0.00185805	0.00109334	0.00105688	0.00183465	0.00115073	0.00104028	0.00234459	0.001313	0.00111003	0.00136794	0.00122427	0.00141986	0.00138306	0.0014713	0.00142977	0.00138565
	LysoPE(16:0/0:0)	0.00136971	0.00133108	0.00113879	0.00106048	0.00121221	0.00134239	0.00124244	0.000948941	0.00121804	0.00208527	0.00150498	0.00115582	0.00192208	0.00101212	0.00228987	0.00151714	0.00152443	0.0013323	0.00127873	0.00129513	0.00130512	0.00134714
	Taurine	3.135e-05	3.2667e-05	3.80892e-05	2.62149e-05	3.9622e-05	4.08848e-05	3.48047e-05	4.40554e-05	2.40624e-05	1.90021e-05	2.30401e-05	2.09046e-05	2.77834e-05	2.54516e-05	2.55742e-05	2.62342e-05	2.82864e-05	3.35171e-05	2.89775e-05	3.63242e-05	3.20895e-05	3.18389e-05
	gamma-Glutamylleucine	7.41743e-06	1.14081e-05	7.18023e-06	6.3122e-06	1.04688e-05	1.32585e-05	9.34087e-06	1.06481e-05	6.42689e-06	1.08474e-05	8.38911e-06	6.19781e-06	1.38078e-05	7.27894e-06	7.54116e-06	8.89214e-06	1.17585e-05	1.22133e-05	1.05062e-05	1.16491e-05	1.16352e-05	1.15525e-05
	18-Hydroxycorticosterone	4.35893e-06	3.99696e-06	6.3074e-06	3.36793e-06	7.78037e-06	3.9188e-06	4.95507e-06	9.71132e-06	3.35144e-06	4.17001e-06	2.17169e-06	4.23192e-06	6.12414e-06	6.05102e-06	3.67882e-06	4.9363e-06	4.77596e-06	6.23652e-06	5.36562e-06	5.18627e-06	4.84927e-06	5.28273e-06
	2,2,6,6-Tetramethyl-4-piperidinone	2.97887e-05	4.21488e-05	1.78599e-05	2.82793e-05	2.54164e-05	2.06132e-05	2.7351e-05	2.74893e-05	1.92836e-05	1.85804e-05	9.99405e-05	3.12134e-05	2.57342e-05	2.23028e-05	2.6415e-05	3.38699e-05	3.76312e-05	3.73831e-05	3.11487e-05	3.21166e-05	3.99841e-05	3.56528e-05
	N-Cyclopropyl-trans-2-cis-6-nonadienamide	1.14822e-05	2.00516e-05	2.02104e-05	1.40504e-05	1.92583e-05	1.36464e-05	1.64499e-05	1.90696e-05	8.10668e-06	9.14982e-06	8.16947e-06	8.13731e-06	7.88905e-06	1.65113e-05	1.31875e-05	1.12776e-05	1.17186e-05	1.41605e-05	1.31922e-05	1.37069e-05	8.80742e-06	1.23171e-05
	Calcitriol	1.95554e-05	3.84541e-05	1.78707e-05	1.80755e-05	2.10022e-05	4.26997e-05	2.62763e-05	1.41038e-05	2.42634e-05	2.18837e-05	2.29875e-05	1.5674e-05	2.21716e-05	1.23601e-05	2.61264e-05	1.99463e-05	2.72299e-05	2.36416e-05	2.73668e-05	2.01351e-05	2.67009e-05	2.50149e-05
	Clionasterol	2.32222e-06	1.62929e-06	5.2966e-06	5.5002e-06	7.26525e-06	1.28099e-06	3.88242e-06	2.65617e-06	6.62102e-07	4.48317e-06	1.35278e-06	2.16868e-06	2.32078e-06	2.90328e-06	2.04626e-06	2.32415e-06	2.45117e-06	2.54216e-06	2.08294e-06	1.97205e-06	2.40866e-06	2.2914e-06
	Cholesterol	0.000184541	0.000136077	0.000219557	0.000254507	0.000161124	9.5355e-05	0.000175193	0.000160622	0.000152032	0.000280371	0.000191133	0.000187548	0.000219292	0.00018308	0.000210378	0.000198057	0.000210139	0.000237108	0.00017235	0.000275209	0.000211902	0.000221342
	beta-Vatirenene	2.11876e-05	4.7589e-06	1.36381e-05	1.67468e-05	1.23459e-05	1.21045e-05	1.34636e-05	1.90178e-05	1.28221e-05	1.58011e-05	2.32835e-05	1.63669e-05	1.07112e-05	1.32402e-05	1.75764e-05	1.61024e-05	1.34591e-05	6.30866e-06	1.09766e-05	1.06101e-05	1.03699e-05	1.03449e-05
	Trimethylaminoacetone	5.74951e-06	1.13317e-05	4.94558e-06	6.66649e-06	1.29018e-05	7.77853e-06	8.22895e-06	5.09449e-06	4.33933e-06	4.24322e-06	3.83775e-06	5.87657e-06	9.05523e-06	5.53043e-06	6.67091e-06	5.58099e-06	7.08065e-06	6.82434e-06	7.66983e-06	6.01209e-06	8.25963e-06	7.16931e-06
	N-Acetylglutamine	2.11758e-05	2.42399e-05	1.47211e-05	2.01723e-05	3.25511e-05	2.86413e-05	2.35836e-05	2.23314e-05	9.27497e-06	7.45183e-06	1.47962e-05	1.3399e-05	2.30014e-05	1.24346e-05	2.0658e-05	1.54184e-05	1.7541e-05	1.5011e-05	1.94234e-05	2.15518e-05	2.27522e-05	1.92559e-05
	LysoPE(0:0/20:5(5Z,8Z,11Z,14Z,17Z))	1.54921e-05	2.28249e-06	2.2621e-05	2.06999e-05	2.13217e-05	2.73404e-05	1.82929e-05	2.99593e-05	1.18323e-05	2.65975e-05	5.57621e-06	3.38581e-05	2.13548e-05	1.06978e-05	4.43036e-05	2.30225e-05	1.05795e-05	2.24446e-05	1.79175e-05	1.56116e-05	1.37895e-05	1.60685e-05
	LysoPE(18:3(6Z,9Z,12Z)/0:0)	4.51599e-05	6.55646e-05	6.11073e-05	4.67332e-05	6.80086e-05	7.01652e-05	5.94564e-05	4.88029e-05	4.14862e-05	5.30393e-05	3.81314e-05	4.27153e-05	6.98936e-05	3.39484e-05	9.08589e-05	5.23595e-05	3.88457e-05	5.51631e-05	3.35817e-05	4.02319e-05	4.92142e-05	4.34073e-05
	N-Oleoylethanolamine	0.000159892	0.000151495	0.000187163	0.00018172	0.000161638	0.00017425	0.00016936	0.000131624	0.000169119	0.000192187	0.000243842	0.000185518	0.000211284	0.000153454	0.000190241	0.000184659	0.000147919	0.000150172	0.00012734	0.000137476	0.000143224	0.000141226
	6-Methyl-3-hepten-2-one, trans-	1.1388e-05	1.65773e-05	1.11488e-05	9.68708e-06	9.38178e-06	7.44711e-06	1.09384e-05	1.70638e-05	9.41689e-06	1.06495e-05	2.62411e-05	1.5344e-05	1.28166e-05	1.58527e-05	1.02859e-05	1.47088e-05	1.54623e-05	8.57624e-06	1.47193e-05	1.74571e-05	1.57133e-05	1.43856e-05
	Indole-5,6-quinone	2.18647e-05	3.15584e-05	1.21945e-05	9.49492e-06	1.5284e-05	2.7332e-05	1.96214e-05	7.21917e-06	1.19562e-05	1.26265e-05	1.69588e-05	1.49245e-05	2.16042e-05	2.19573e-05	1.11592e-05	1.48007e-05	1.6928e-05	2.42485e-05	1.18083e-05	1.49254e-05	1.85814e-05	1.72983e-05
	Panaquinquecol 1	2.43341e-05	5.00392e-05	1.26131e-05	1.52906e-05	1.63303e-05	5.02663e-05	2.81456e-05	4.02851e-05	1.81996e-05	1.64344e-05	0.000105146	2.97924e-05	2.56823e-05	3.1259e-05	2.48214e-05	3.64525e-05	2.51554e-05	2.49231e-05	2.09587e-05	2.66981e-05	2.5033e-05	2.45537e-05
	1-Methylhistidine	3.35419e-05	2.79351e-05	3.91273e-05	7.04642e-05	2.11833e-05	6.94045e-05	4.36094e-05	7.02124e-05	6.51943e-05	2.73808e-05	0.000329747	8.17913e-05	3.29045e-05	4.6615e-05	5.61157e-05	8.87452e-05	3.46178e-05	5.91772e-05	6.67171e-05	4.12185e-05	4.1205e-05	4.85871e-05
	3-Methylcytosine	3.87347e-05	4.57273e-05	3.58882e-05	3.08909e-05	4.08763e-05	5.25537e-05	4.07785e-05	3.36022e-05	2.69197e-05	2.47592e-05	2.47202e-05	2.78175e-05	2.09731e-05	2.63158e-05	3.65553e-05	2.77079e-05	3.19217e-05	3.5805e-05	3.34985e-05	2.87723e-05	3.04172e-05	3.20829e-05
	3-Hydroxyisovalerylcarnitine	1.95951e-05	2.91501e-05	2.60042e-05	3.02803e-05	2.34295e-05	2.5812e-05	2.57119e-05	2.77653e-05	3.40264e-05	8.20364e-06	2.16206e-05	2.07824e-05	1.32816e-05	2.17206e-05	2.45415e-05	2.14928e-05	1.87446e-05	2.72034e-05	2.26897e-05	2.35909e-05	2.43438e-05	2.33145e-05
	4-Amino-2-methylenebutanoic acid	3.75003e-06	8.20005e-06	6.56257e-06	3.65703e-06	2.65101e-06	4.0468e-06	4.81125e-06	7.75805e-06	7.44761e-06	1.55814e-06	2.99784e-06	5.83243e-06	4.28513e-06	6.4394e-06	4.03296e-06	5.04394e-06	4.51802e-06	8.0581e-06	5.59653e-06	4.40088e-06	4.9075e-06	5.4962e-06
	Hexanoylglycine	1.55673e-05	1.17667e-05	1.98819e-05	1.92295e-05	1.72755e-05	2.12599e-05	1.74968e-05	2.30877e-05	1.19368e-05	8.85649e-06	8.65733e-06	8.11832e-06	1.23592e-05	1.85955e-05	1.10657e-05	1.28346e-05	1.28829e-05	1.28393e-05	1.20368e-05	1.32461e-05	1.28695e-05	1.27749e-05
	6-Hydroxy-1H-indole-3-acetamide	1.75649e-05	3.58214e-06	2.36245e-05	3.14438e-05	1.33953e-05	8.39374e-06	1.63341e-05	2.61464e-05	1.05387e-06	1.37589e-05	3.12299e-06	3.03981e-05	1.54804e-05	3.3303e-05	2.78723e-05	1.8892e-05	2.28571e-05	2.45721e-05	2.44421e-05	2.62968e-05	2.5802e-05	2.4794e-05
	Ethylbenzene	5.261e-05	9.67927e-05	3.96261e-05	6.53101e-05	4.14275e-05	4.2782e-05	5.64247e-05	4.40888e-05	4.51568e-05	5.29582e-05	0.000209667	7.1701e-05	8.01956e-05	3.29158e-05	4.43948e-05	7.26348e-05	0.000101829	0.000103328	0.000102484	9.7024e-05	0.000109149	0.000102763
	Glycerophosphocholine	2.72309e-05	1.65969e-05	2.17911e-05	1.57791e-05	1.83852e-05	2.24493e-05	2.03721e-05	2.03333e-05	3.22321e-05	1.5292e-05	1.40131e-05	1.3752e-05	2.21226e-05	1.44228e-05	3.40642e-05	2.0779e-05	1.24782e-05	2.04454e-05	1.37618e-05	1.87244e-05	1.5936e-05	1.62692e-05
	Nitrite	2.36469e-05	3.34136e-05	2.53338e-05	2.5625e-05	3.84826e-05	3.46312e-05	3.01889e-05	2.04793e-05	1.95651e-05	1.74789e-05	2.46672e-05	1.58806e-05	3.97618e-05	1.36339e-05	2.59049e-05	2.21715e-05	3.56718e-05	3.27372e-05	3.37264e-05	3.20589e-05	2.51605e-05	3.1871e-05
	Homocysteine thiolactone	7.82207e-06	1.02869e-05	1.46041e-05	9.35075e-06	4.83417e-06	8.02868e-06	9.15445e-06	2.82387e-05	1.21024e-05	5.18405e-06	2.53338e-06	1.23352e-05	1.72491e-08	1.7801e-05	1.14373e-05	1.12062e-05	8.20714e-06	1.00538e-05	7.35111e-06	7.89077e-06	8.81849e-06	8.46426e-06
	Picolinic acid	5.09044e-05	6.95257e-05	8.74322e-05	5.19687e-05	8.33908e-05	7.46834e-05	6.96509e-05	9.11149e-05	8.18884e-05	2.38739e-05	4.04574e-05	5.1054e-05	9.24664e-05	6.65298e-05	6.87183e-05	6.45129e-05	5.75286e-05	6.83275e-05	5.13435e-05	4.90688e-05	5.67555e-05	5.66048e-05
	Punicic acid	0.00012389	7.1464e-05	5.41118e-05	7.46424e-05	7.49439e-05	7.39032e-05	7.88258e-05	8.30553e-05	0.000163564	0.000144172	0.000290413	0.000106001	0.000131098	7.26245e-05	0.000104672	0.00013695	9.87579e-05	0.000106269	9.93705e-05	0.000103051	0.00010393	0.000102276
	Palmitoylethanolamide	9.40482e-05	5.94498e-05	0.000101784	7.22987e-05	9.04603e-05	6.5431e-05	8.05786e-05	6.4827e-05	0.00010337	0.000132437	8.48577e-05	0.000102417	0.000117008	8.41072e-05	8.52425e-05	9.67832e-05	8.76086e-05	8.81202e-05	8.32365e-05	9.24736e-05	9.62972e-05	8.95472e-05
	(3R, 6'Z)-3,4-Dihydro-8-hydroxy-3-(6-pentadecenyl)-1H-2-benzopyran-1-one	3.34041e-06	7.51508e-06	1.76957e-06	4.26186e-07	7.3366e-06	3.32739e-06	3.95254e-06	1.74693e-08	2.25012e-07	4.33834e-07	1.18632e-07	1.13446e-06	8.18941e-07	1.59155e-07	1.60482e-06	5.6404e-07	2.58409e-06	2.61178e-06	2.79315e-06	2.52984e-06	2.79657e-06	2.66308e-06
	Piperidine	2.15954e-05	8.32335e-05	4.92044e-05	2.05226e-05	0.000128504	2.62417e-05	5.48835e-05	7.55094e-05	2.27192e-05	3.0173e-05	1.49457e-05	2.03506e-05	6.75978e-05	3.72739e-05	2.77415e-05	3.70389e-05	3.72841e-05	4.16771e-05	5.65441e-05	4.73506e-05	4.75183e-05	4.60748e-05
	3-Hydroxymethylantipyrine	8.15382e-06	0.000101977	3.62826e-05	1.5061e-05	3.09607e-05	0.000140385	5.54701e-05	6.44337e-06	1.73609e-08	3.40411e-06	4.54069e-05	1.80146e-05	8.00765e-06	8.78913e-06	2.17799e-05	1.39829e-05	2.61073e-05	3.02621e-05	2.96484e-05	3.17448e-05	3.32603e-05	3.02046e-05
	Schleicherastatin 3	1.98255e-06	2.99148e-05	9.58369e-05	2.13694e-06	0.000101654	2.43765e-05	4.26503e-05	0.000184649	2.17388e-06	9.88629e-07	3.27362e-05	2.38655e-06	0.000127409	0.000141827	0.000149946	8.02645e-05	6.47583e-05	6.2443e-05	4.96832e-05	5.39924e-05	5.20633e-05	5.6588e-05
	2,3-Dimethyl-2-cyclohexen-1-one	2.64754e-05	5.56745e-05	1.95588e-05	2.74684e-05	1.58484e-05	1.51091e-05	2.66891e-05	0.00016196	1.95802e-05	5.7895e-05	0.00011507	4.00892e-05	4.48699e-05	1.5531e-05	1.87748e-05	5.92212e-05	5.21924e-05	5.2285e-05	5.20547e-05	4.73568e-05	5.75098e-05	5.22797e-05
	Citrubuntin	1.30157e-06	2.02492e-06	3.70571e-06	2.27154e-06	2.28042e-06	2.83356e-06	2.40296e-06	3.98169e-06	1.73609e-08	2.3554e-06	2.61194e-06	3.50032e-06	7.24706e-06	3.94091e-06	3.19435e-06	3.35613e-06	5.55648e-06	5.53461e-06	7.10749e-06	4.30399e-06	4.85952e-06	5.47242e-06
	Campesterol	6.00898e-06	2.76775e-06	7.7772e-06	9.66573e-06	4.82792e-06	2.15694e-06	5.53409e-06	4.80721e-06	4.12262e-06	1.05292e-05	3.02615e-06	5.56217e-06	6.81179e-06	5.91047e-06	4.58148e-06	5.66889e-06	5.61431e-06	7.36957e-06	4.62036e-06	5.03701e-06	5.74158e-06	5.67657e-06
	xi-3-(4-Isopropylphenyl)-2-methylpropanal	5.22267e-05	0.000169842	3.85712e-05	0.000104797	4.11133e-05	2.75027e-05	7.23422e-05	3.61104e-05	3.58366e-05	5.95276e-05	0.000478949	0.000108478	0.000117674	3.79694e-05	2.59054e-05	0.000112556	0.000201337	0.00020705	0.000174108	0.000174106	0.000195776	0.000190475
	Prolyl-Lysine	4.13216e-06	5.6575e-06	7.345e-06	5.51243e-06	5.25979e-06	5.28154e-06	5.5314e-06	7.35306e-06	8.26588e-06	4.45246e-06	4.49334e-06	4.58252e-06	8.87148e-06	5.5734e-06	3.69715e-06	5.91116e-06	6.04803e-06	6.1015e-06	5.05862e-06	5.56837e-06	4.58507e-06	5.47232e-06
	SM(d18:1/16:0)	0.00531958	0.00404924	0.00435146	0.00659793	0.00552929	0.00441282	0.00504339	0.00739067	0.00579865	0.00661305	0.00597838	0.00598221	0.00557244	0.00668995	0.00621118	0.00627957	0.0066709	0.00557469	0.00598844	0.0060509	0.00652091	0.00616117
	Stigmasterol	8.7828e-06	5.27927e-06	5.90166e-06	6.71628e-06	8.34786e-06	5.04191e-06	6.6783e-06	4.03446e-06	6.4849e-06	7.52679e-06	5.88451e-06	6.09043e-06	7.89689e-06	1.64586e-05	6.45783e-06	7.6043e-06	6.39066e-06	7.78261e-06	6.15086e-06	6.5759e-06	6.74256e-06	6.72852e-06
	Lysyl-Glycine	3.76141e-05	0.000799215	0.000144417	8.39862e-05	3.80482e-05	6.07794e-05	0.00019401	0.000591926	0.000511227	4.56306e-05	6.81004e-05	0.000592536	0.000139855	0.000487812	5.62154e-05	0.000311663	0.000112441	0.000103116	0.000110364	9.64708e-05	0.000117965	0.000108071
	Pyro-L-glutaminyl-L-glutamine	7.72272e-06	5.15445e-06	1.04855e-05	8.66161e-06	3.84471e-06	9.10922e-06	7.49637e-06	1.08201e-05	8.67194e-06	3.86044e-06	6.04726e-06	9.09358e-06	2.54339e-06	1.02266e-05	7.72051e-06	7.37297e-06	7.24152e-06	7.22504e-06	6.88459e-06	6.9114e-06	6.98931e-06	7.05037e-06
	2-Oxoarginine	0.000239041	0.000159744	0.00019659	0.000238674	0.000228601	0.000202816	0.000210911	0.000319134	0.000219212	0.000127044	0.000201038	0.000240407	0.000182913	0.000177811	0.000225159	0.00021159	0.000228049	0.000223524	0.00014769	0.000140694	0.000157909	0.000179573
	Lauroyl diethanolamide	6.83191e-05	6.18562e-05	6.76432e-05	6.31256e-05	6.67828e-05	3.1125e-05	5.98087e-05	6.4779e-05	8.34111e-05	9.03546e-05	4.05966e-05	6.47732e-05	6.02459e-05	6.85343e-05	9.25043e-05	7.06499e-05	6.05308e-05	7.51046e-05	5.82078e-05	6.04519e-05	6.05195e-05	6.29629e-05
	1,3-Diisopropylbenzene	5.11694e-05	0.000141745	4.113e-05	9.02901e-05	4.80817e-05	2.1009e-05	6.55708e-05	4.16699e-05	4.35856e-05	6.10395e-05	0.000390888	9.76487e-05	9.38711e-05	4.68075e-05	4.18882e-05	0.000102175	0.000172103	0.000160134	0.000152011	0.000149868	0.000170165	0.000160856
	DL-2-Aminooctanoic acid	0.00143728	0.0027553	0.00147383	0.00163299	0.00132385	0.00157625	0.00169992	0.00194187	0.00272792	0.001333	0.00214408	0.00130954	0.00144288	0.00226219	0.00244227	0.00195047	0.00150741	0.00159524	0.00147249	0.00163477	0.00165678	0.00157334
	Ornithine	3.85346e-05	6.04795e-05	5.55406e-05	4.75775e-05	6.67445e-05	6.33409e-05	5.53696e-05	4.76569e-05	5.24458e-05	2.07648e-05	6.58702e-05	4.32242e-05	5.15334e-05	4.02987e-05	4.84657e-05	4.62825e-05	4.95161e-05	7.20651e-05	4.54373e-05	5.15846e-05	4.78071e-05	5.3282e-05
	(4-Hydroxybenzoyl)choline	6.57782e-06	1.25714e-05	7.47918e-06	7.80759e-06	1.15527e-05	7.36239e-06	8.89184e-06	1.27777e-05	5.5163e-06	3.73887e-06	3.57605e-06	8.88081e-06	3.83472e-06	9.03688e-06	4.9982e-06	6.54495e-06	5.17665e-06	5.56828e-06	4.87794e-06	7.43054e-06	5.94644e-06	5.79997e-06
	Carnosine	1.14035e-06	2.20468e-06	1.68109e-06	1.24202e-06	8.51782e-07	3.25153e-06	1.72858e-06	3.87536e-06	2.23471e-06	1.4674e-06	2.83546e-06	8.58979e-07	1.59598e-06	1.58902e-06	1.77633e-06	2.02916e-06	2.54695e-06	2.83989e-06	2.93916e-06	3.09544e-06	3.40455e-06	2.9652e-06
	Heptadecanoyl carnitine	8.6424e-05	4.92863e-05	9.16263e-05	5.74342e-05	8.12603e-05	4.39678e-05	6.83332e-05	5.29819e-05	6.13557e-05	0.000210377	5.97311e-05	5.40239e-05	8.47173e-05	6.62809e-05	5.55699e-05	8.06297e-05	6.3405e-05	6.66213e-05	5.61172e-05	5.51165e-05	5.56008e-05	5.93721e-05
	N-Acryloylglycine	0.000810074	0.000941363	0.00118937	0.000925156	0.000790179	0.00114201	0.00096636	0.00125296	0.00121103	0.000376326	0.00103043	0.00127424	0.000683008	0.000825911	0.00111246	0.000970797	0.000725238	0.000787375	0.000959516	0.000944331	0.00104909	0.000893109
	Acetic anhydride	1.9983e-05	2.51382e-05	2.59919e-05	2.06043e-05	1.62107e-05	2.18794e-05	2.16346e-05	2.98882e-05	2.2548e-05	1.54773e-05	1.57e-05	2.72936e-05	2.42992e-05	2.26363e-05	2.22132e-05	2.2507e-05	2.58804e-05	2.71431e-05	2.66556e-05	2.80913e-05	2.52085e-05	2.65958e-05
	Apigenin 7-sulfate	6.40305e-06	1.64063e-06	8.53738e-07	7.42146e-07	2.0245e-06	3.24573e-06	2.48497e-06	1.8833e-06	1.43068e-06	9.84967e-08	1.16192e-06	4.02841e-06	2.72257e-06	1.53773e-06	2.80918e-06	1.95903e-06	4.41364e-06	5.82133e-06	4.81224e-06	5.16659e-06	4.97229e-06	5.03722e-06
	N-Palmitoylsphingosine	6.33372e-05	5.66467e-05	9.44465e-05	8.50223e-05	7.92724e-05	7.00397e-05	7.47941e-05	8.47657e-05	5.01131e-05	0.000216188	9.03069e-05	6.27864e-05	0.000123535	7.79416e-05	0.000108559	0.000101774	0.000158446	0.000141023	0.000103269	0.000106341	0.000152532	0.000132322
	Squamolone	1.40112e-05	2.1655e-06	1.56468e-05	1.68992e-05	1.49647e-05	1.42453e-05	1.29888e-05	3.57897e-06	1.35196e-05	7.52912e-06	7.25456e-06	1.53091e-05	7.67144e-06	1.34855e-05	1.26757e-05	1.0128e-05	1.33213e-05	1.32618e-05	1.08421e-05	1.20821e-05	1.42614e-05	1.27537e-05
	Indole	0.000173178	0.000297604	0.000142012	0.000199869	0.000156403	0.000181535	0.000191767	0.000172164	0.000165875	0.000167245	0.00050399	0.000198614	0.000210409	0.000176237	0.00019158	0.000223264	0.000264948	0.000256464	0.000249996	0.000246128	0.000266482	0.000256804
	Sphinganine	8.45872e-06	5.3825e-05	1.51291e-05	1.12081e-05	2.98062e-05	1.77649e-05	2.26987e-05	2.77046e-05	7.67455e-06	7.71931e-06	1.28919e-05	1.42136e-05	2.32108e-05	1.0811e-05	1.44646e-05	1.48363e-05	3.7562e-05	3.32069e-05	3.54033e-05	3.19412e-05	3.26972e-05	3.41621e-05
	Polyoxyethylene (600) monoricinoleate	1.01057e-05	1.0796e-05	1.15629e-05	1.38067e-05	1.44241e-05	1.34562e-05	1.23586e-05	6.60557e-06	7.46139e-06	2.75083e-05	9.54123e-06	1.13469e-05	1.93107e-05	5.96728e-06	2.04315e-05	1.35216e-05	1.50134e-05	1.18979e-05	1.07639e-05	1.14569e-05	9.79064e-06	1.17845e-05
	Nor-psi-tropine	2.07873e-05	6.16699e-05	2.02023e-05	3.82666e-05	2.33988e-05	2.2698e-05	3.11705e-05	2.49259e-05	2.03569e-05	2.46833e-05	0.000125449	3.72885e-05	3.84082e-05	2.50332e-05	2.16349e-05	3.97224e-05	5.51755e-05	5.63351e-05	5.45839e-05	5.11775e-05	6.29971e-05	5.60538e-05
	24-Epibrassinolide	2.08649e-05	2.94327e-05	1.7442e-05	3.21882e-05	3.17284e-05	7.13471e-06	2.31318e-05	1.81936e-05	2.95725e-05	6.00959e-05	3.18215e-05	2.61154e-05	4.74205e-05	2.56655e-05	3.76903e-05	3.45719e-05	3.05321e-05	2.10679e-05	2.03971e-05	3.07534e-05	2.31096e-05	2.5172e-05
	LysoPE(0:0/22:6(4Z,7Z,10Z,13Z,16Z,19Z))	0.000799957	0.00111169	0.00105673	0.00101598	0.0012316	0.00152529	0.00112354	0.0012005	0.000645814	0.000798601	0.000628593	0.000736066	0.000937234	0.000514459	0.00143603	0.000862162	0.000696844	0.000870114	0.00078983	0.000835216	0.000828129	0.000804027
	Acetone cyanohydrin	9.2295e-05	7.69947e-05	0.000108736	9.0771e-05	4.70771e-05	0.000121793	8.96112e-05	7.51568e-05	9.50452e-05	7.00055e-05	8.48048e-05	9.46262e-05	6.44179e-05	8.87404e-05	6.5994e-05	7.98489e-05	0.000120663	7.04171e-05	8.39538e-05	9.20428e-05	8.3267e-05	9.00688e-05
	p-Mentha-1,3,8-triene	3.15306e-05	8.2497e-05	2.57236e-05	2.60192e-05	3.04926e-05	2.77157e-05	3.73298e-05	4.37969e-05	4.96114e-05	5.72893e-05	6.30666e-05	3.93488e-05	2.26393e-05	4.53243e-05	2.71714e-05	4.3531e-05	3.72177e-05	9.36093e-05	8.762e-05	8.55387e-05	0.000102762	8.13496e-05
	L-Cyclo(alanylglycyl)	9.71596e-05	3.72756e-05	9.62096e-05	9.30984e-05	8.31705e-05	0.000100813	8.46211e-05	7.15511e-05	9.74295e-05	8.03528e-05	6.72682e-05	8.92055e-05	7.88045e-05	5.02431e-05	6.77607e-05	7.53269e-05	6.29705e-05	8.47017e-05	6.88938e-05	6.55205e-05	5.23292e-05	6.68831e-05
	Koeniginequinone A	5.52514e-06	6.40822e-06	8.86834e-06	7.5538e-06	6.74807e-06	7.8873e-06	7.16514e-06	4.09253e-06	4.45409e-06	9.85577e-06	5.92923e-06	6.53368e-06	9.53852e-06	6.37742e-06	7.15796e-06	6.7424e-06	6.25218e-06	7.00688e-06	6.13337e-06	6.1289e-06	6.5778e-06	6.41983e-06
	Methyl 2-(10-heptadecenyl)-6-hydroxybenzoate	2.18935e-05	1.73564e-05	1.76321e-05	1.1042e-05	5.60834e-05	1.24186e-05	2.27377e-05	1.21184e-05	5.40059e-06	1.97262e-05	8.11919e-06	6.97036e-06	3.71584e-05	1.22761e-05	8.93899e-06	1.38385e-05	1.68296e-05	1.68679e-05	1.65336e-05	1.74422e-05	1.83309e-05	1.72009e-05
	LysoPE(20:4(5Z,8Z,11Z,14Z)/0:0)	0.000971453	0.00130764	0.00145227	0.00102403	0.00144589	0.00165657	0.00130964	0.000965941	0.000693491	0.000998606	0.00054347	0.000908076	0.00125689	0.000612668	0.0013173	0.000912055	0.000839584	0.00098814	0.00092731	0.000999376	0.000961567	0.000943195
	PC(P-18:1(11Z)/22:6(4Z,7Z,10Z,13Z,16Z,19Z))	3.39976e-07	0.000311343	4.52027e-07	1.81407e-08	9.3459e-06	0.000232594	9.23488e-05	1.4436e-06	1.73609e-08	1.15629e-06	0.00022182	5.30493e-07	1.05417e-06	1.71991e-08	7.216e-06	2.91569e-05	0.000107166	0.000110295	0.000170066	0.000153551	0.000122271	0.00013267
	N5-(4-Methoxybenzyl)glutamine	5.45617e-06	1.39285e-06	2.64709e-06	2.22726e-06	2.35759e-06	4.56501e-06	3.10766e-06	1.55235e-06	2.22758e-06	9.81636e-07	2.17209e-06	2.93122e-06	1.52017e-06	2.34752e-06	2.70921e-06	2.05522e-06	2.89339e-06	3.66566e-06	3.46761e-06	2.96e-06	3.39379e-06	3.27609e-06
	(±)-4-Methylene-2-pyrrolidinecarboxylic acid	4.58314e-05	5.19326e-05	5.72032e-05	4.52184e-05	4.77923e-05	4.56923e-05	4.8945e-05	5.96327e-05	5.74084e-05	3.02865e-05	3.27407e-05	4.38574e-05	6.14873e-05	4.8075e-05	4.55715e-05	4.73825e-05	3.68421e-05	5.42577e-05	5.76876e-05	5.19053e-05	4.4897e-05	4.9118e-05
	Daucic acid	6.43336e-06	6.70377e-06	9.7273e-06	7.82827e-06	1.01394e-05	6.49679e-06	7.88815e-06	9.28247e-06	3.55785e-06	4.77106e-06	4.49978e-06	7.46598e-06	9.92652e-06	3.40805e-06	6.41063e-06	6.16529e-06	6.37222e-06	8.14404e-06	5.98332e-06	6.64875e-06	6.59883e-06	6.74943e-06
	3,4-Dimethyl-5-pentyl-2-furanheptanoic acid	2.24993e-06	4.35402e-06	4.66257e-06	3.89482e-06	3.1974e-06	4.49979e-06	3.80975e-06	5.8853e-06	5.63775e-06	2.9269e-06	3.58969e-06	5.15293e-06	5.09259e-06	3.60076e-06	4.19054e-06	4.50956e-06	4.20586e-06	8.35696e-06	4.6073e-06	5.92235e-06	6.35084e-06	5.88866e-06
	Brassicanal A	1.7704e-06	1.7689e-08	3.36905e-06	4.59146e-06	2.16414e-05	1.80581e-08	5.23468e-06	1.74693e-08	1.73609e-08	1.77132e-08	1.57687e-08	4.43581e-06	7.31479e-06	2.32481e-06	2.81444e-06	2.11977e-06	6.06832e-06	1.37552e-05	9.81152e-06	1.20658e-05	1.14932e-05	1.06388e-05
	2-Methoxy-3-methylpyrazine	0.000155225	0.00014719	0.000106568	0.000248635	0.000111855	0.000134737	0.000150702	0.00021468	0.000209174	0.000250398	0.000202326	0.000130753	0.000166212	0.000189882	0.000143904	0.000188416	0.000110401	0.000178637	0.000189336	0.000105457	0.000174657	0.000151698
	LysoPE(0:0/18:0)	0.00121536	0.00102318	0.00100741	0.00117735	0.00120079	0.00134849	0.0011621	0.00112813	0.00132642	0.00149996	0.00124207	0.00122477	0.00145888	0.00105848	0.00222752	0.00139578	0.00146333	0.00117875	0.00119918	0.00121108	0.00111081	0.00123263
	3-Methyl-5-pentyl-2-furanundecanoic acid	9.64809e-06	1.44678e-05	1.92099e-05	1.46533e-05	1.84109e-05	1.61762e-05	1.54277e-05	9.47966e-06	8.37562e-06	1.411e-05	1.00946e-05	1.30138e-05	2.79769e-05	1.07968e-05	1.41023e-05	1.34937e-05	1.65571e-05	1.30425e-05	1.05539e-05	1.19048e-05	1.39093e-05	1.31935e-05
	5-Hydroxy-N-formylkynurenine	7.21193e-06	1.33775e-05	1.65655e-05	1.2881e-05	5.34574e-06	2.17174e-05	1.28499e-05	2.11345e-05	3.23894e-05	1.02083e-06	1.3724e-05	1.5156e-05	1.96809e-06	1.18182e-05	1.57243e-05	1.41169e-05	1.38617e-05	1.35289e-05	1.42421e-05	1.3873e-05	1.32701e-05	1.37552e-05
	N-Acetylornithine	3.35121e-05	4.18689e-05	4.40029e-05	3.10641e-05	3.51965e-05	3.26666e-05	3.63852e-05	3.71186e-05	3.07598e-05	4.17538e-05	2.65167e-05	3.19234e-05	4.06321e-05	4.35754e-05	2.71732e-05	3.49316e-05	3.90262e-05	3.79464e-05	3.98871e-05	4.21116e-05	3.94643e-05	3.96871e-05
	5-Acetyl-2,3-dihydro-1,4-thiazine	1.11953e-05	1.00557e-05	2.0219e-05	1.07012e-05	6.34997e-06	8.49453e-06	1.11693e-05	1.96096e-05	1.33806e-05	3.83352e-06	7.02742e-06	1.87713e-05	5.23142e-06	1.87342e-05	1.27677e-05	1.24195e-05	1.15711e-05	1.25762e-05	1.48658e-05	1.02462e-05	1.24549e-05	1.23429e-05
	Stearoylcarnitine	0.000636525	0.000441843	0.000637442	0.000483478	0.000560251	0.000327759	0.00051455	0.000307666	0.000583949	0.00161407	0.000644006	0.000568999	0.000489584	0.00057234	0.000407896	0.000648563	0.000560862	0.000522811	0.00046506	0.000480036	0.000466597	0.000499073
	2-Phenylacetamide	2.57486e-05	3.01269e-05	6.19002e-05	2.77434e-05	2.09935e-05	3.30113e-05	3.3254e-05	6.68676e-05	6.94452e-05	1.04588e-05	1.85104e-05	4.44659e-05	1.18458e-05	4.76662e-05	2.41715e-05	3.66789e-05	3.38178e-05	3.05749e-05	3.22608e-05	3.62246e-05	3.63252e-05	3.38407e-05
	trans-Hexadec-2-enoyl carnitine	0.00239433	0.00162341	0.00211188	0.00166519	0.00317107	0.00192918	0.00214918	0.0013501	0.00127938	0.00244863	0.00118843	0.00143437	0.00366361	0.00154206	0.00137575	0.00178529	0.00152153	0.00170142	0.00164421	0.00177379	0.00172887	0.00167396
	LysoPC(P-18:1(9Z))	3.54446e-05	5.15857e-05	4.23604e-05	5.65311e-05	5.96959e-05	5.24312e-05	4.96748e-05	6.10106e-05	8.15465e-05	0.000104691	8.32418e-05	0.000100012	7.21405e-05	3.39359e-05	7.12285e-05	7.59759e-05	7.99189e-05	5.05199e-05	5.80544e-05	7.4757e-05	4.07967e-05	6.08094e-05
	PC(18:1(11Z)/14:0)	0.000393858	0.000196974	0.000361477	0.000166477	0.000287918	0.000383256	0.000298327	0.000107476	0.000372402	0.000162954	0.000145113	0.000420759	0.00054235	0.000304887	0.000275921	0.000291483	0.000286711	0.000224113	0.000172281	0.00035165	0.000265794	0.00026011
	1-(1-Pyrrolidinyl)-2-butanone	4.20021e-05	7.59918e-05	3.29024e-05	4.79829e-05	2.95276e-05	2.92996e-05	4.29511e-05	3.48607e-05	3.19848e-05	3.96847e-05	0.000162449	5.83897e-05	5.8156e-05	4.49342e-05	3.935e-05	5.87261e-05	7.31458e-05	8.05647e-05	7.08898e-05	8.09027e-05	8.76408e-05	7.86287e-05
	alpha-Methylstyrene	4.78485e-05	7.30296e-05	4.61302e-05	5.5156e-05	4.47108e-05	5.0053e-05	5.28214e-05	7.36533e-05	5.3406e-05	5.48084e-05	0.000117321	5.78014e-05	5.47913e-05	4.70635e-05	5.25984e-05	6.39304e-05	7.04517e-05	6.72361e-05	6.32899e-05	6.67691e-05	6.86819e-05	6.72857e-05
	PC(20:0/14:0)	0.000645722	0.000699924	0.000587548	0.000471426	0.000565411	0.000505617	0.000579274	0.000712786	0.000356975	0.000372059	0.000505261	1.02029e-05	0.000749184	0.000644022	0.000588904	0.000492424	0.000325516	0.000385948	0.000466529	0.000338	0.00031461	0.00036612
	L-Tyrosine	0.00010158	0.000125145	0.000217091	0.000118534	7.53673e-05	0.000108543	0.000124377	0.000244108	0.000261541	4.86287e-05	6.8593e-05	0.000153452	6.12411e-05	0.000191421	0.000102469	0.000141432	0.000129515	0.000131974	0.000134049	0.000140224	0.000137215	0.000134596
	LysoPC(18:1(9Z))	0.00537258	0.00701778	0.00672903	0.00626087	0.00577238	0.00685409	0.00633445	0.00440508	0.00584529	0.00591547	0.00513638	0.0060278	0.0138048	0.00581988	0.00869245	0.0069559	0.00518955	0.00602318	0.00625295	0.00625964	0.00628553	0.00600217
	PC(20:4(8Z,11Z,14Z,17Z)/P-18:0)	0.000130466	0.000130364	0.000165478	0.000149768	0.000162935	0.00012304	0.000143675	0.000156081	0.00016433	0.000207682	0.000151169	0.000122215	0.000159756	0.000185254	0.000169029	0.00016444	0.000179689	0.000164027	0.000150257	0.000165448	0.000140729	0.00016003
	Persicaxanthin	2.97964e-05	2.16553e-05	4.4231e-05	5.24111e-05	3.40967e-05	2.88955e-05	3.5181e-05	5.39831e-05	3.84102e-05	3.50415e-05	4.26806e-05	4.53042e-05	5.19558e-05	6.3352e-05	4.55986e-05	4.70408e-05	4.09764e-05	8.19795e-05	4.82693e-05	4.83478e-05	5.14992e-05	5.42144e-05
	Phosphocreatine	1.80187e-05	2.61411e-05	1.89346e-05	2.28747e-05	1.31355e-05	2.79403e-05	2.11742e-05	3.20422e-05	3.49504e-05	1.49425e-05	3.3028e-05	3.43076e-05	1.83304e-05	1.6365e-05	2.06312e-05	2.55747e-05	3.37363e-05	3.2402e-05	3.18482e-05	3.12095e-05	3.05455e-05	3.19483e-05
	Isolinderanolide	0.00111958	0.000406994	0.000875118	0.00102077	0.000987499	0.000686448	0.000849401	0.00121311	0.00105227	0.000730402	0.000715701	0.000893706	0.000932967	0.00114341	0.00128994	0.000996438	0.000784907	0.000714863	0.000658809	0.0006628	0.000724086	0.000709093
	L-Allothreonine	0.00023155	0.000227763	0.000280901	0.00018391	0.000183435	0.000230631	0.000223032	0.000302414	0.000274939	9.24045e-05	0.000202255	0.00021067	0.000152201	0.000214904	0.000219428	0.000208652	0.000219588	0.000234697	0.000223004	0.00024075	0.000220655	0.000227739
	Linoleoyl ethanolamide	8.71647e-05	9.55365e-05	9.1702e-05	6.47787e-05	8.63652e-05	9.29964e-05	8.64239e-05	8.16701e-05	9.68761e-05	6.18378e-05	0.000151322	0.000119406	8.51285e-05	8.44526e-05	0.000122891	0.000100448	7.60128e-05	8.30847e-05	7.64178e-05	7.97617e-05	8.11251e-05	7.92804e-05
	Isopropylbenzene	4.811e-05	7.98175e-05	3.86515e-05	5.57299e-05	3.92175e-05	3.82042e-05	4.99551e-05	4.56769e-05	4.45383e-05	4.98516e-05	0.000145705	5.82082e-05	5.62729e-05	4.46045e-05	3.91637e-05	6.05026e-05	7.19355e-05	6.61857e-05	6.65179e-05	6.92482e-05	7.29627e-05	6.937e-05
	2-Methyl-1,3-cyclohexadiene	0.000155139	0.00033239	0.000132457	0.000199357	0.000134699	0.00012975	0.000180632	0.000133613	0.000132586	0.000163031	0.000634429	0.000220442	0.00021035	0.000145081	0.000137369	0.000222113	0.000306127	0.000297414	0.000286595	0.000293579	0.000308248	0.000298393
	4-Oxo-2-nonenal	3.60507e-05	5.78578e-05	2.58927e-05	3.94481e-05	1.2211e-05	2.54021e-05	3.28104e-05	2.76504e-05	2.95872e-05	3.40448e-05	0.000156131	6.74851e-05	5.7845e-05	3.00963e-05	3.22675e-05	5.43885e-05	6.99861e-05	6.05637e-05	7.27612e-05	7.27218e-05	7.71359e-05	7.06338e-05
	Homocitrulline	3.54701e-06	4.94508e-06	3.50397e-06	2.29734e-06	3.78406e-06	3.99587e-06	3.67889e-06	3.7947e-06	4.3295e-06	2.11375e-06	2.00239e-06	2.27088e-06	9.42878e-06	2.38467e-06	4.27041e-06	3.82439e-06	6.99368e-06	8.48469e-06	7.05509e-06	8.01975e-06	8.26286e-06	7.76321e-06
	Mangiferdesmethylursanone	0.000630125	0.000495003	0.000805765	0.000893269	0.00115686	0.00034977	0.000721799	0.0008782	0.000545967	0.000577872	0.000602225	0.000853035	0.000731083	0.000665381	0.00115119	0.000750619	0.000785847	0.000724465	0.000598337	0.000607153	0.00065087	0.000673334
	PC(16:1(9Z)/P-18:1(11Z))	2.54054e-05	1.86754e-05	2.07378e-05	3.23849e-05	2.30512e-05	2.39757e-05	2.40384e-05	5.17305e-05	3.40488e-05	3.0731e-05	3.98539e-05	3.00258e-05	2.95326e-05	6.87006e-05	2.76046e-05	3.90285e-05	1.78194e-05	2.25175e-05	2.14464e-05	2.21891e-05	2.56504e-05	2.19246e-05
	Acetylcholine	1.76862e-08	7.92631e-06	2.53045e-06	1.31838e-06	4.67735e-06	7.92118e-06	4.06523e-06	1.18902e-06	1.73609e-08	1.77132e-08	3.55389e-06	1.78266e-08	1.72491e-08	2.55982e-06	1.81591e-08	9.2388e-07	5.33005e-06	9.20186e-06	6.49175e-06	8.83811e-06	7.52679e-06	7.47771e-06
	DG(14:0/20:5(5Z,8Z,11Z,14Z,17Z)/0:0)	3.40826e-05	1.10416e-05	1.29049e-05	1.07028e-05	1.92846e-05	2.36e-05	1.86027e-05	8.30641e-06	4.68143e-05	2.2041e-05	2.85181e-05	1.50124e-05	4.43442e-05	1.49855e-05	1.87051e-05	2.48409e-05	1.95169e-05	2.33104e-05	2.52428e-05	1.84871e-05	1.41147e-05	2.01344e-05
	Ajocysteine	2.61776e-06	3.41676e-06	3.39332e-06	2.92529e-06	2.31678e-06	2.309e-06	2.82982e-06	4.47715e-06	2.9631e-06	2.20378e-06	1.71676e-06	3.52341e-06	1.76996e-06	3.91099e-06	3.07081e-06	2.95449e-06	2.08869e-06	2.65163e-06	3.06227e-06	2.81367e-06	2.33418e-06	2.59009e-06
	d-Tocotrienol	4.98297e-06	2.61161e-05	1.24216e-05	1.10771e-06	8.82193e-07	2.72325e-05	1.21239e-05	8.24016e-07	6.49112e-06	9.21672e-06	2.33257e-05	7.64579e-06	8.4048e-06	4.57203e-06	5.19917e-06	8.20991e-06	2.2435e-05	1.71391e-05	2.52408e-05	2.11488e-05	2.02922e-05	2.12512e-05
	PC(20:3(8Z,11Z,14Z)/20:1(11Z))	5.46222e-05	0.000114023	0.000103775	7.49055e-05	0.000142152	8.35437e-05	9.55036e-05	0.000107125	5.37477e-05	5.24574e-05	6.97292e-05	0.000112355	6.04812e-05	0.000147639	0.000134485	9.22525e-05	6.84668e-05	9.40908e-05	0.000114568	6.99484e-05	5.58584e-05	8.05864e-05
	5-Aminopentanoic acid	3.48548e-05	3.69646e-05	2.51434e-05	2.66236e-05	4.82865e-05	3.12555e-05	3.38547e-05	5.61238e-05	5.14148e-05	2.74155e-05	4.28031e-05	3.09832e-05	5.85498e-05	4.08316e-05	7.01542e-05	4.72845e-05	4.46473e-05	3.91367e-05	6.27657e-05	6.71106e-05	6.84117e-05	5.64144e-05
	Dieporeticenin	6.17656e-05	1.96244e-05	3.5679e-05	3.87807e-05	4.84702e-05	3.1052e-05	3.92287e-05	2.0922e-05	5.06722e-05	4.71458e-05	2.60338e-05	3.22243e-05	7.34396e-05	3.5563e-05	4.01013e-05	4.07627e-05	3.31705e-05	3.29269e-05	2.36058e-05	2.59568e-05	2.69754e-05	2.85271e-05
	(R)-Dihydromaleimide	2.78954e-05	2.69871e-05	3.28597e-05	2.80205e-05	2.88441e-05	2.79018e-05	2.87514e-05	2.82434e-05	2.54725e-05	2.65452e-05	1.40905e-05	3.2073e-05	2.35301e-05	3.07441e-05	4.33337e-05	2.80041e-05	2.34167e-05	2.60686e-05	2.32126e-05	2.89543e-05	2.28581e-05	2.49021e-05
	Demethylated antipyrine	7.5796e-05	0.000278522	0.000126022	8.12588e-05	0.000109299	0.000144272	0.000135862	7.13893e-05	8.90305e-05	9.12486e-05	0.000150877	9.38802e-05	7.01801e-05	6.0905e-05	8.6265e-05	8.9222e-05	8.05178e-05	0.000128241	0.000108962	0.000101208	0.000108811	0.000105548
	SM(d18:1/14:0)	0.000324554	0.000153863	0.000224949	0.000311879	0.00020849	0.000199321	0.000237176	0.000256241	0.000280623	0.000329392	0.000225781	0.00030984	0.00024894	0.000387466	0.000241114	0.000284925	0.000279085	0.00024166	0.000218315	0.000237752	0.000230114	0.000241385
	PC(20:5(5Z,8Z,11Z,14Z,17Z)/P-18:0)	4.49215e-05	3.46049e-05	5.05747e-05	4.60443e-05	7.77842e-05	2.62534e-05	4.66972e-05	5.45315e-05	8.09039e-05	9.30205e-05	7.55962e-05	7.48376e-05	8.13982e-05	5.02052e-05	5.98726e-05	7.12957e-05	5.95803e-05	3.82552e-05	5.33582e-05	6.67302e-05	5.8154e-05	5.52156e-05
	PC(20:2(11Z,14Z)/15:0)	0.00026662	0.00011469	0.000167963	0.000136376	0.000168499	0.000195536	0.000174947	0.000124583	0.000130421	0.000232784	8.74172e-05	0.000169396	0.000202919	0.00015044	0.000128616	0.000153322	0.00013497	0.000122055	0.000142592	0.00014345	0.000146665	0.000137946
	5-Aminopentanal	0.000226975	0.000376625	0.000411817	0.00025181	0.000406569	0.000263287	0.000322847	0.000536103	0.000304621	5.86921e-05	0.00016643	0.000275317	0.00021006	0.000337649	0.000229265	0.000264767	0.000252678	0.000283233	0.000312546	0.00026997	0.000312538	0.000286193
	LysoPC(P-16:0)	0.000121224	0.000120837	0.000115124	0.0001206	0.000148727	0.000120844	0.000124559	9.33307e-05	0.000125208	0.000245053	0.000153504	0.000113545	0.000175173	0.00010831	0.000151184	0.000145663	0.000119741	0.000139069	0.000127652	0.000136383	0.000121937	0.000128956
	SM(d18:1/20:0)	6.19589e-05	7.65319e-05	0.000102503	9.44437e-05	5.472e-05	3.25076e-05	7.04441e-05	9.49106e-05	5.30101e-05	4.75917e-05	5.83871e-05	6.29595e-05	4.85689e-05	4.96887e-05	6.05954e-05	5.9464e-05	7.81365e-05	5.87863e-05	5.35781e-05	5.58742e-05	7.20865e-05	6.36923e-05
	LysoPE(20:2(11Z,14Z)/0:0)	1.52165e-06	1.34409e-06	2.90783e-06	1.01854e-06	3.30307e-06	1.29344e-06	1.8981e-06	1.46041e-06	1.46245e-06	1.71786e-06	2.79865e-06	1.50313e-06	2.40858e-06	9.17186e-07	1.94594e-06	1.77678e-06	1.65976e-06	2.35942e-06	1.73081e-06	1.43554e-06	1.62002e-06	1.76111e-06
	2-Methyl-5-(8-pentadecenyl)-1,3-benzenediol	1.56479e-05	3.21254e-05	6.46172e-06	1.62511e-05	1.43033e-05	9.30489e-06	1.56824e-05	1.85696e-05	7.40873e-06	9.32176e-06	7.19842e-05	1.47926e-05	9.31772e-06	1.68787e-05	1.56601e-05	2.04917e-05	1.71242e-05	1.50151e-05	1.61694e-05	1.71773e-05	1.93526e-05	1.69677e-05
	PC(18:1(9Z)/18:1(9Z))	0.0062733	0.00566127	0.00667493	0.00758814	0.00760014	0.00575317	0.00659183	0.00916394	0.00551667	0.00659554	0.00570298	0.00789201	0.00587771	0.00693086	0.00841488	0.00701182	0.0068678	0.00678552	0.00567131	0.00619574	0.00609602	0.00632328
	LysoPE(18:2(9Z,12Z)/0:0)	0.00106735	0.00120918	0.0014236	0.0010136	0.00141539	0.0013437	0.00124547	0.00088592	0.000847876	0.0011468	0.000837004	0.000898591	0.00124279	0.000672408	0.00145418	0.000998197	0.000904311	0.000976893	0.000940216	0.000978974	0.000968229	0.000953724
	L-Glutamine	0.00128638	0.00152558	0.00192098	0.00148578	0.00123433	0.00184446	0.00154958	0.00197395	0.00188554	0.00062235	0.00166533	0.00202044	0.00112044	0.00136642	0.00177491	0.00155367	0.00118018	0.00131363	0.00151918	0.00151018	0.00165286	0.00143521
	SM(d18:0/18:1(9Z))	0.000244467	0.000222442	0.000286575	0.000416689	0.000246585	0.000212487	0.000271541	0.000386775	0.000198352	0.00047578	0.000272885	0.000300768	0.000171152	0.000327358	0.000242142	0.000296901	0.000345807	0.000271783	0.000272153	0.000274916	0.000324375	0.000297807
	PC(18:2(9Z,12Z)/P-18:1(11Z))	4.84451e-05	0.000101804	0.000113108	4.84779e-05	7.73542e-05	6.62658e-05	7.59092e-05	8.70139e-05	0.000121399	0.000114686	8.79498e-05	8.68747e-05	7.07008e-05	0.000121184	0.000109621	9.99286e-05	5.88229e-05	6.54907e-05	4.87214e-05	7.51594e-05	8.03733e-05	6.57135e-05
	PC(20:2(11Z,14Z)/20:4(5Z,8Z,11Z,14Z))	0.0013334	0.00114052	0.00142275	0.00169164	0.00193303	0.0016709	0.00153204	0.00197318	0.00184723	0.00186696	0.00104497	0.00233153	0.00133598	0.00124353	0.00220278	0.00173077	0.00165137	0.0014591	0.00155113	0.00151312	0.00155486	0.00154592
	PC(15:0/15:0)	0.000145326	8.57801e-05	0.000116161	0.000145985	9.95102e-05	0.000110114	0.000117146	0.000133252	0.000138803	0.000170831	0.000129753	0.000175369	0.00015849	0.00017046	0.000164007	0.000155121	0.000108172	0.000128471	0.000115748	0.000131315	9.76036e-05	0.000116262
	Montecristin	3.01218e-05	4.79962e-05	3.78259e-05	3.16675e-05	4.17059e-05	2.82914e-05	3.62681e-05	3.49487e-05	1.33295e-05	7.57782e-05	2.06605e-05	1.7382e-05	3.02484e-05	1.30799e-05	5.54365e-05	3.2608e-05	2.10562e-05	2.66152e-05	2.16127e-05	2.39279e-05	2.349e-05	2.33404e-05
	PC(20:3(8Z,11Z,14Z)/14:0)	0.00104197	0.00085504	0.00107407	0.000815611	0.000717924	0.000820629	0.000887541	0.000772138	0.00103052	0.000620987	0.000836256	0.000923996	0.000857458	0.000961634	0.00108779	0.000886348	0.000913665	0.00109511	0.000803205	0.000937557	0.000809297	0.000911766
	PC(22:4(7Z,10Z,13Z,16Z)/15:0)	0.000143811	0.000138795	0.000206278	0.000238766	0.000138738	0.000130487	0.000166146	0.000172407	0.00013965	0.000166874	0.000152938	0.000145994	0.000165439	0.0001733	0.00018141	0.000162252	0.000132673	0.000162981	0.000140147	0.000186709	0.000116898	0.000147882
	PC(22:2(13Z,16Z)/15:0)	5.7929e-05	0.000121142	0.000126705	0.00010545	6.83282e-05	3.9686e-05	8.654e-05	6.4042e-05	7.14575e-05	7.83204e-05	8.84944e-05	7.06302e-05	6.7107e-05	4.84561e-05	9.68512e-05	7.31699e-05	8.19961e-05	4.4445e-05	6.26132e-05	4.51185e-05	6.71513e-05	6.02648e-05
	L-Targinine	8.48513e-06	1.01614e-05	1.32386e-05	1.35471e-05	9.93417e-06	1.44135e-05	1.163e-05	1.13013e-05	1.21858e-05	5.0597e-06	1.13072e-05	9.83046e-06	6.42673e-06	1.00967e-05	9.85867e-06	9.50833e-06	1.19997e-05	1.13227e-05	1.0838e-05	1.05459e-05	1.11715e-05	1.11756e-05
	PC(16:1(9Z)/16:1(9Z))	0.00029486	0.000212167	0.000320848	0.00021834	0.000219149	0.000222838	0.000248034	0.000184075	0.000306174	0.000301294	0.000261307	0.000295269	0.000289253	0.000273168	0.000253325	0.000270483	0.000260107	0.000255303	0.000234736	0.0002488	0.000193515	0.000238492
	SM(d18:1/18:1(9Z))	2.19173e-05	1.80294e-05	3.45153e-05	2.36567e-05	3.87747e-05	1.88365e-05	2.5955e-05	2.80451e-05	3.32512e-05	3.30047e-05	1.66886e-05	4.41543e-05	1.30068e-05	5.37386e-05	1.69221e-05	2.98514e-05	1.98611e-05	1.69237e-05	1.40959e-05	2.72799e-05	1.65241e-05	1.89369e-05
	Proline betaine	2.25969e-05	1.75811e-05	2.35288e-05	2.16297e-05	2.61733e-05	2.55558e-05	2.28443e-05	2.47325e-05	2.05045e-05	2.15323e-05	2.36259e-05	2.72839e-05	2.65224e-05	1.99831e-05	2.3188e-05	2.34216e-05	2.294e-05	2.36933e-05	2.51614e-05	2.86791e-05	2.29008e-05	2.46749e-05
	PC(22:6(4Z,7Z,10Z,13Z,16Z,19Z)/20:1(11Z))	5.22754e-05	6.79701e-05	6.21347e-05	5.19658e-05	5.21511e-05	5.66938e-05	5.71985e-05	4.91849e-05	5.2697e-05	6.2108e-05	4.82855e-05	6.3269e-05	7.14448e-05	4.73957e-05	8.85135e-05	6.03623e-05	4.73041e-05	5.65178e-05	5.76556e-05	5.15139e-05	5.44356e-05	5.34854e-05
	PC(16:1(9Z)/14:0)	4.10757e-05	1.93147e-05	3.01109e-05	2.69481e-05	2.44611e-05	2.71547e-05	2.81775e-05	1.49401e-05	3.33854e-05	4.32537e-05	2.47572e-05	4.14867e-05	4.41883e-05	3.29614e-05	2.97721e-05	3.30931e-05	2.32123e-05	2.80929e-05	2.70405e-05	2.68768e-05	2.02364e-05	2.50918e-05
	Pi-Methylimidazoleacetic acid	0.00018255	0.000107694	0.000104399	0.00014213	0.00020164	0.0001956	0.000155669	0.00011353	0.000116755	0.000181699	0.000131803	0.000105534	0.000185146	0.000120857	0.000143758	0.000137385	0.000225797	0.000226808	0.00022858	0.000228496	0.000223895	0.000226715
	alpha-Tocopherol succinate	3.91199e-06	1.2327e-05	1.81197e-06	7.91449e-06	8.68065e-06	1.48319e-05	8.24635e-06	4.1432e-06	3.19551e-06	8.10566e-06	1.86738e-05	3.32954e-06	9.4209e-06	6.8507e-06	4.78302e-06	7.31279e-06	2.4858e-05	3.30125e-05	3.86798e-05	3.89814e-05	2.74694e-05	3.26002e-05
	LysoPC(14:0/0:0)	0.000306457	0.000299499	0.000391441	0.000264034	0.000266907	0.000269172	0.000299585	0.000241623	0.000266757	0.000332821	0.000252243	0.000297021	0.000357063	0.00031665	0.000323614	0.000298474	0.000281207	0.00028227	0.000274757	0.000285587	0.000281545	0.000281073
	SM(d16:1/24:1(15Z))	0.000318333	0.000750071	0.000742464	0.000530076	0.00040317	0.000259228	0.000500557	0.000679301	0.000286127	0.000320955	0.000255081	0.000545246	0.000410565	0.000471716	0.00050428	0.000434159	0.000461278	0.000340872	0.000296671	0.000323898	0.000447626	0.000374069
	(9E)-Valenciaxanthin	6.24775e-06	2.46882e-05	4.95671e-06	3.33869e-06	4.61572e-06	2.41359e-05	1.13305e-05	4.26812e-06	6.27877e-06	1.04977e-05	2.1516e-05	3.22094e-06	7.08357e-06	4.75627e-06	5.0759e-06	7.83715e-06	1.94518e-05	1.29366e-05	1.93627e-05	1.20847e-05	1.74734e-05	1.62618e-05
	LysoPC(20:0/0:0)	0.000461555	0.00063896	0.000488717	0.000433872	0.000582151	0.000390066	0.00049922	0.00051079	0.000847229	0.000343087	0.000624692	0.000520508	0.000575469	0.000410708	0.000777162	0.000576206	0.000566617	0.000478138	0.000442797	0.000462693	0.000417944	0.000473638
	PC(14:0/14:0)	1.16088e-05	6.02724e-06	6.71356e-06	9.9875e-06	6.41725e-06	6.32967e-06	7.84734e-06	4.88803e-06	9.49756e-06	1.64616e-05	5.11203e-06	1.14142e-05	1.36673e-05	9.82457e-06	1.07327e-05	1.01998e-05	5.46716e-06	8.25384e-06	5.87916e-06	7.50244e-06	4.52245e-06	6.32501e-06
	PC(22:6(4Z,7Z,10Z,13Z,16Z,19Z)/15:0)	7.05441e-07	5.93835e-05	2.06913e-06	2.88648e-06	1.80956e-06	7.10562e-05	2.29851e-05	1.08232e-05	1.28709e-06	2.50128e-06	4.67853e-05	1.33576e-06	2.27856e-06	2.2465e-06	4.42699e-06	8.96058e-06	7.75053e-05	8.39201e-05	0.000143578	0.000108684	7.81761e-05	9.83728e-05
	PC(16:1(9Z)/15:0)	3.2744e-05	6.21359e-05	5.83666e-05	2.90206e-05	3.98413e-05	3.48086e-05	4.28195e-05	3.41422e-05	1.99405e-05	7.45229e-05	2.04453e-05	2.87245e-05	3.72702e-05	1.92628e-05	5.73377e-05	3.64558e-05	2.82734e-05	3.05267e-05	2.59221e-05	2.86515e-05	2.18402e-05	2.70428e-05
	Ureidopropionic acid	9.20487e-06	7.43453e-06	1.30852e-05	1.46512e-05	6.60124e-06	2.07112e-05	1.1948e-05	1.33064e-05	1.47212e-05	3.10471e-06	1.07883e-05	1.82089e-05	1.72491e-08	1.10815e-05	1.36568e-05	1.06106e-05	1.10357e-05	1.03254e-05	9.3763e-06	9.83834e-06	1.28998e-05	1.06951e-05
	PC(16:0/15:0)	1.7012e-05	2.10959e-05	2.4854e-05	1.65528e-05	9.75222e-06	1.28966e-05	1.70273e-05	2.87731e-05	2.67895e-05	2.80684e-05	2.34792e-05	2.024e-05	1.94504e-05	2.75933e-05	2.38892e-05	2.47854e-05	1.97897e-05	1.93624e-05	1.61329e-05	2.2509e-05	1.45193e-05	1.84627e-05
	PC(18:2(9Z,12Z)/15:0)	0.000208665	0.00022306	0.00029677	0.000182491	0.000218362	0.000206707	0.000222676	0.000199918	0.000253242	0.000294647	0.000213923	0.00017146	0.000203693	0.000161156	0.000277425	0.000221933	0.000191927	0.000199287	0.000183304	0.000202739	0.000165488	0.000188549
	2-acetyl-1-alkyl-sn-glycero-3-phosphocholine	0.0304159	0.0186302	0.0223932	0.0202574	0.0226319	0.0174244	0.0219588	0.024566	0.028094	0.0341668	0.025716	0.024742	0.0311313	0.0202519	0.0301911	0.0273574	0.025828	0.0247706	0.0247769	0.0250604	0.0292497	0.0259371
	SM(d17:1/24:1(15Z))	4.2305e-05	0.000122055	0.000168062	7.62424e-05	6.52475e-05	3.95628e-05	8.5579e-05	0.000104371	3.70797e-05	8.51263e-05	3.29355e-05	6.56071e-05	5.82083e-05	8.42018e-05	6.08227e-05	6.60441e-05	7.78629e-05	5.84287e-05	4.44588e-05	5.25162e-05	7.92104e-05	6.24954e-05
	PC-M5'	3.16873e-05	2.07347e-05	1.78538e-05	2.4826e-05	2.40685e-05	9.98441e-06	2.15258e-05	1.40818e-05	1.6706e-05	3.86111e-05	1.47477e-05	2.17116e-05	1.92329e-05	1.90237e-05	1.07926e-05	1.93634e-05	1.75014e-05	2.09837e-05	2.0106e-05	1.88783e-05	1.54904e-05	1.8592e-05
	6,10,14-Trimethyl-5,9,13-pentadecatrien-2-one	2.70166e-06	2.37545e-06	3.22555e-06	6.02983e-07	3.15127e-06	2.3771e-06	2.40567e-06	2.60291e-06	2.01349e-06	2.81267e-06	1.40051e-06	1.76577e-06	3.12004e-06	1.876e-06	5.02739e-06	2.57735e-06	1.75385e-06	2.41073e-06	2.08285e-06	2.38038e-06	3.56727e-06	2.43902e-06
	PC(24:1(15Z)/18:4(6Z,9Z,12Z,15Z))	1.39621e-05	2.15676e-05	2.2481e-05	1.73803e-05	1.63471e-05	7.98482e-06	1.66205e-05	1.79701e-05	8.24249e-06	5.88101e-06	1.23328e-05	1.68355e-05	1.4809e-05	1.81797e-05	2.99783e-05	1.55286e-05	1.05858e-05	1.04738e-05	1.0339e-05	8.03756e-06	5.68537e-06	9.02431e-06
	PC(22:6(4Z,7Z,10Z,13Z,16Z,19Z)/16:1(9Z))	8.97811e-05	0.000155187	0.000180867	8.67924e-05	0.000113539	9.0615e-05	0.000119464	5.59861e-05	0.000146192	6.7615e-05	0.000125692	8.80891e-05	0.000110877	0.000100184	0.000128604	0.000102905	0.000125583	9.6127e-05	7.33434e-05	0.00011555	9.14126e-05	0.000100403
	3-(5-Methyl-2-furanyl)butanal	5.11306e-05	8.85936e-05	3.54185e-05	4.8726e-05	2.85693e-05	2.91544e-05	4.69321e-05	3.47849e-05	3.57345e-05	4.27617e-05	0.000219628	9.06647e-05	9.53946e-05	3.71898e-05	3.32676e-05	7.36782e-05	0.000103466	0.000111633	0.000108752	0.000102547	0.000118625	0.000109004
	N-a-Acetyl-L-arginine	1.31805e-05	1.19509e-05	1.33488e-05	1.0421e-05	1.6909e-05	1.98647e-05	1.42792e-05	1.12065e-05	8.91874e-06	7.11716e-06	8.4511e-06	9.97217e-06	1.16898e-05	8.06603e-06	1.01195e-05	9.44262e-06	8.85546e-06	9.98398e-06	1.11667e-05	1.16732e-05	1.51415e-05	1.13642e-05
	3beta,6beta-Dihydroxynortropane	5.24901e-05	9.67064e-05	8.56363e-05	5.77049e-05	7.26977e-05	6.53929e-05	7.17714e-05	6.67534e-05	6.23813e-05	4.71136e-05	5.11505e-05	6.33822e-05	5.97067e-05	7.00575e-05	5.38483e-05	5.92992e-05	6.13343e-05	6.83455e-05	6.16309e-05	7.02763e-05	7.94404e-05	6.82055e-05
	PC(16:1(9Z)/P-18:0)	4.72714e-05	3.56826e-05	3.85314e-05	5.32962e-05	1.88743e-05	5.16457e-05	4.08836e-05	3.76131e-05	4.06346e-05	7.38014e-05	5.95057e-05	5.85663e-05	3.57598e-05	4.36744e-05	4.20491e-05	4.89505e-05	3.00195e-05	3.97937e-05	5.10675e-05	3.43004e-05	4.74816e-05	4.05325e-05
	DG(14:1(9Z)/22:4(7Z,10Z,13Z,16Z)/0:0)	0.000160237	5.56169e-05	5.4039e-05	7.73246e-05	9.56679e-05	0.000109252	9.20229e-05	5.47837e-05	0.000196525	0.000151174	0.000175716	6.43903e-05	0.000214501	6.17176e-05	0.00012706	0.000130734	0.00011623	0.000149744	0.000138138	0.000131188	0.000113061	0.000129672
	LysoPE(18:1(9Z)/0:0)	0.000374529	0.000482022	0.000448783	0.000339774	0.000401072	0.000591393	0.000439596	0.000233277	0.000305868	0.000654059	0.000348474	0.00032005	0.000642497	0.00025191	0.000773952	0.000441261	0.000395871	0.000415107	0.000393737	0.000425824	0.000388704	0.000403849
	L-prolyl-L-proline	5.04684e-06	3.86929e-06	7.01611e-06	5.73174e-06	2.26758e-06	6.79391e-06	5.12091e-06	1.50098e-05	8.58391e-06	3.19144e-06	4.5577e-06	5.32756e-06	3.10692e-06	7.46541e-06	7.84142e-06	6.88552e-06	8.05568e-06	5.43956e-06	5.51641e-06	5.93852e-06	5.22541e-06	6.03512e-06
	(2R,3R,4R)-2-Amino-4-hydroxy-3-methylpentanoic acid	1.73978e-05	2.74663e-05	2.84043e-05	2.85828e-05	3.18043e-05	2.18354e-05	2.59152e-05	2.38624e-05	2.96252e-05	1.13069e-05	1.95437e-05	2.54568e-05	1.80328e-05	2.84235e-05	2.568e-05	2.27414e-05	2.84111e-05	3.07474e-05	2.65315e-05	3.18626e-05	3.00406e-05	2.95186e-05
	PC(20:5(5Z,8Z,11Z,14Z,17Z)/P-18:1(11Z))	1.13507e-05	0.000540929	3.12987e-06	2.10374e-06	8.93321e-06	0.000569277	0.000189287	9.82846e-06	6.0294e-07	3.43092e-06	0.000382407	7.16075e-06	5.96475e-06	1.76296e-06	6.23703e-06	5.21743e-05	0.000520513	0.000621504	0.00100706	0.000792545	0.000582639	0.000704852
	Questiomycin A	3.91192e-06	3.96368e-06	5.13638e-06	2.60982e-06	2.77636e-06	2.4355e-06	3.47228e-06	2.79103e-06	3.06199e-06	3.16541e-06	1.91704e-06	3.31184e-06	4.48417e-06	3.54524e-06	1.84574e-06	3.01531e-06	3.249e-06	1.67589e-06	3.87824e-06	4.06159e-06	3.37415e-06	3.24777e-06
	PC(22:6(4Z,7Z,10Z,13Z,16Z,19Z)/20:2(11Z,14Z))	2.53705e-05	3.43907e-05	3.05633e-05	1.6548e-05	2.18434e-05	2.8071e-05	2.61311e-05	2.06651e-05	2.73599e-05	3.42475e-05	2.27405e-05	3.28182e-05	3.33955e-05	2.11584e-05	3.93211e-05	2.89633e-05	2.95483e-05	3.4388e-05	3.24979e-05	3.1357e-05	3.35736e-05	3.2273e-05
	PC(P-18:1(11Z)/22:5(4Z,7Z,10Z,13Z,16Z))	3.46807e-05	4.05927e-05	3.48339e-05	3.77058e-05	4.24006e-05	3.99638e-05	3.83629e-05	4.34433e-05	3.68562e-05	3.15514e-05	3.36112e-05	3.00057e-05	2.61439e-05	6.44762e-05	6.99229e-05	4.20013e-05	3.23533e-05	2.96317e-05	3.63387e-05	3.35598e-05	4.48775e-05	3.53522e-05
	PC(18:4(6Z,9Z,12Z,15Z)/18:1(11Z))	0.000278277	0.000528645	0.000295649	0.000243603	0.000356354	0.000879799	0.000430388	0.000298777	0.000526466	0.000358741	0.000327396	0.000381168	0.000489049	0.000276599	0.000281963	0.00036752	0.000384777	0.00043447	0.000379686	0.000340955	0.000488633	0.000405704
	O-Arachidonoyl Ethanolamine	1.75785e-05	3.44313e-05	1.63678e-05	1.8236e-05	1.51111e-05	1.77189e-05	1.99073e-05	1.98027e-05	1.21123e-05	1.48601e-05	7.56054e-05	1.79372e-05	1.72643e-05	2.2587e-05	2.30252e-05	2.53993e-05	2.17714e-05	2.94708e-05	2.37423e-05	2.24529e-05	2.48218e-05	2.44518e-05
	DG(16:0/16:0/0:0)	6.28269e-05	1.32198e-05	2.097e-05	2.79256e-05	3.13498e-05	3.11568e-05	3.12415e-05	1.82534e-05	7.22558e-05	5.6438e-05	3.8175e-05	3.09245e-05	7.89386e-05	2.57442e-05	3.74665e-05	4.47745e-05	3.61451e-05	4.14837e-05	4.36376e-05	3.78388e-05	3.6393e-05	3.90997e-05
	PC(20:5(5Z,8Z,11Z,14Z,17Z)/20:4(5Z,8Z,11Z,14Z))	4.47141e-05	2.07588e-05	2.47665e-05	1.86628e-05	2.83424e-05	4.71762e-05	3.07368e-05	2.78152e-05	4.48355e-05	4.24784e-05	2.66807e-05	2.81072e-05	2.53021e-05	2.34493e-05	3.54133e-05	3.17602e-05	3.75474e-05	2.83691e-05	3.08334e-05	2.43948e-05	2.4454e-05	2.91197e-05
	DG(20:4(8Z,11Z,14Z,17Z)/14:0/0:0)	3.97893e-05	2.86463e-05	1.63466e-05	1.79561e-05	2.85036e-05	3.35911e-05	2.74722e-05	1.14159e-05	4.67122e-05	2.89212e-05	4.07981e-05	1.60964e-05	5.03578e-05	1.76289e-05	2.39222e-05	2.94816e-05	2.98755e-05	3.65118e-05	3.78519e-05	3.47481e-05	2.8057e-05	3.34089e-05
	PC(22:6(4Z,7Z,10Z,13Z,16Z,19Z)/18:1(11Z))	0.000246463	0.000105873	0.000150457	0.000180053	0.000169079	0.000218109	0.000178339	0.00037595	0.000198062	0.000804843	0.000138812	0.000236103	0.000512607	0.000264827	0.000259145	0.000348794	0.000276062	0.000201923	0.000340682	0.000239675	0.000413231	0.000294315
	PC(20:4(8Z,11Z,14Z,17Z)/15:0)	3.27043e-05	6.98264e-05	7.19696e-05	4.49046e-05	3.24191e-05	2.94025e-05	4.68711e-05	4.67558e-05	2.14238e-05	4.23468e-05	2.38819e-05	3.01011e-05	3.40068e-05	5.06872e-05	5.88429e-05	3.85058e-05	1.97427e-05	3.51697e-05	3.00666e-05	3.83423e-05	2.9405e-05	3.05453e-05
	N-Ornithyl-L-taurine	7.87313e-06	1.49228e-05	1.22918e-05	3.27283e-06	1.28825e-05	8.61812e-06	9.97687e-06	1.35694e-05	8.13454e-06	2.47304e-06	3.78121e-06	1.15456e-05	3.86927e-06	1.30276e-05	7.42119e-06	7.97773e-06	8.26816e-06	9.08989e-06	9.15814e-06	8.40092e-06	9.19699e-06	8.82282e-06
	Methyl (2E,6Z)-dodecadienoate	5.69248e-05	0.000154287	5.51326e-05	8.56737e-05	5.52325e-05	4.78109e-05	7.58435e-05	5.05572e-05	4.39193e-05	6.77867e-05	0.000300187	0.000105643	9.78916e-05	5.59135e-05	5.12088e-05	9.66384e-05	0.000141602	0.00015549	0.000152917	0.000151399	0.000154793	0.00015124
	Dihydrothymine	6.34207e-05	5.68749e-05	5.89475e-05	5.05842e-05	6.29465e-05	7.05033e-05	6.05462e-05	6.01688e-05	5.48209e-05	4.00825e-05	5.25233e-05	6.37698e-05	6.74791e-05	6.12172e-05	6.12566e-05	5.76648e-05	7.19318e-05	7.08581e-05	7.25677e-05	7.24559e-05	7.05379e-05	7.16703e-05
	PC(20:4(8Z,11Z,14Z,17Z)/14:0)	3.31945e-05	2.63625e-05	4.54327e-05	1.84869e-05	2.5085e-05	2.98102e-05	2.97286e-05	1.53303e-05	3.206e-05	2.17262e-05	1.34697e-05	2.91259e-05	2.88281e-05	2.17163e-05	2.95532e-05	2.39762e-05	1.87839e-05	2.90703e-05	2.49167e-05	1.97787e-05	2.06379e-05	2.26375e-05
	LysoPC(16:0)	0.0403433	0.037615	0.0383283	0.0350488	0.0335867	0.0375705	0.0370821	0.0349642	0.0409692	0.054892	0.0383463	0.0353654	0.0428153	0.0331563	0.0390941	0.0399503	0.0356371	0.0387914	0.0392392	0.0394834	0.0401508	0.0386604
	LysoPC(17:0)	0.000426464	0.000415482	0.000462603	0.000376533	0.000373849	0.00031209	0.000394503	0.000489312	0.000517794	0.000740148	0.000464193	0.0003784	0.000486938	0.000378705	0.000454592	0.00048876	0.000382272	0.000537656	0.000449054	0.000464159	0.00045711	0.00045805
	PC(22:5(4Z,7Z,10Z,13Z,16Z)/20:5(5Z,8Z,11Z,14Z,17Z))	5.06698e-05	5.62621e-05	5.50293e-05	4.34063e-05	3.85059e-05	3.98911e-05	4.72941e-05	3.24282e-05	6.12766e-05	5.89905e-05	5.35844e-05	3.40083e-05	6.75667e-05	4.00942e-05	5.78896e-05	5.07298e-05	4.19048e-05	5.4413e-05	5.2087e-05	5.2053e-05	5.22702e-05	5.05456e-05
	2-Azetidinecarboxylic acid	2.49879e-05	2.07213e-05	3.13509e-05	2.00215e-05	1.83609e-05	2.61448e-05	2.35979e-05	3.46773e-05	3.08433e-05	9.07321e-06	2.27354e-05	2.27813e-05	1.34325e-05	2.18462e-05	2.23864e-05	2.2222e-05	2.43872e-05	2.51106e-05	2.64667e-05	2.62244e-05	2.00838e-05	2.44545e-05
	1-(Hydroxymethyl)-5,5-dimethyl-2,4-imidazolidinedione	2.8473e-05	1.91633e-05	2.98411e-05	2.3443e-05	2.60879e-05	3.81715e-05	2.753e-05	1.78913e-05	3.17311e-05	1.32253e-05	2.96245e-05	2.14149e-05	2.48299e-05	2.30593e-05	2.81047e-05	2.37351e-05	3.14629e-05	3.63932e-05	2.74994e-05	3.4192e-05	3.25642e-05	3.24223e-05
	Camelinin	2.64641e-06	4.31716e-06	3.49418e-06	3.29256e-06	3.83411e-06	4.17336e-06	3.62629e-06	4.66769e-06	2.68823e-06	2.57639e-06	2.61861e-06	3.62559e-06	3.76061e-06	3.31734e-06	4.82683e-06	3.51016e-06	3.304e-06	3.67892e-06	4.59117e-06	4.27475e-06	5.07736e-06	4.18524e-06
	Glycine	1.58137e-05	1.82862e-05	2.22268e-05	1.67217e-05	1.05432e-05	1.80718e-05	1.69439e-05	2.35223e-05	7.67321e-05	8.43745e-06	1.52943e-05	2.03725e-05	1.01817e-05	2.08919e-05	1.64388e-05	2.39839e-05	2.03392e-05	2.13928e-05	1.96793e-05	2.13889e-05	1.93369e-05	2.04274e-05
	L-cis-4-(Hydroxymethyl)-2-pyrrolidinecarboxylic acid	1.57196e-05	1.90583e-05	1.78821e-05	1.66171e-05	1.98438e-05	2.24956e-05	1.86028e-05	2.48312e-05	1.57934e-05	1.36183e-05	1.41845e-05	1.6208e-05	1.86504e-05	1.96401e-05	1.95892e-05	1.78144e-05	2.08092e-05	2.18937e-05	2.02174e-05	2.13836e-05	2.06605e-05	2.09929e-05
	LysoPC(22:0)	0.0002159	0.000153922	0.000171166	0.000195645	0.000217073	0.000143097	0.000182801	0.000240911	0.000250781	0.000245933	0.000175847	0.000207482	0.000241408	0.000207331	0.00023008	0.000224972	0.000201108	0.000193998	0.000168896	0.0001732	0.00016396	0.000180232
	Indoxyl sulfate	1.62217e-06	6.08814e-07	1.4227e-06	2.95463e-06	3.27216e-06	1.01435e-06	1.8158e-06	1.46763e-06	2.21824e-06	5.06321e-07	1.25091e-06	2.0033e-06	1.88329e-06	2.70675e-06	2.73703e-06	1.84668e-06	1.68653e-06	2.40981e-06	1.80005e-06	1.87733e-06	1.83023e-06	1.92079e-06
	[12]-Gingerol	0.000643109	0.000568152	0.000690157	0.000521768	0.000863818	0.000574769	0.000643629	0.000559881	0.000542994	0.000793511	0.000506646	0.000392794	0.000657172	0.000493423	0.000541999	0.000561052	0.000456165	0.000471857	0.000478071	0.000514959	0.000495723	0.000483355
	Linoleamide	0.000168172	0.000177076	9.10817e-05	0.000151332	0.000117127	0.00013517	0.000139993	0.00018924	0.000130952	0.00014737	0.000636338	0.000238546	0.000166162	0.000112146	0.000203669	0.000228053	0.00016918	0.000161773	0.000169901	0.000179332	0.000177889	0.000171615
	PC(22:5(7Z,10Z,13Z,16Z,19Z)/14:0)	0.000189213	0.0001901	0.000315361	0.000150626	0.000190046	0.000294002	0.000221558	0.000222976	0.000219189	0.000255662	0.000266052	0.000363754	0.000352624	0.000168954	0.000288051	0.000267158	0.000310859	0.000320965	0.000253019	0.000385396	0.00025911	0.00030587
	4-ethylamino-6-isopropylamino-1,3,5-triazin-2-ol	6.64229e-06	7.1651e-06	1.17523e-05	4.38795e-06	1.05695e-05	1.15846e-05	8.68362e-06	6.32281e-06	4.8785e-06	4.08352e-06	4.52353e-06	9.81338e-06	8.4985e-06	6.85831e-06	8.32515e-06	6.66296e-06	5.41089e-06	6.11126e-06	6.5917e-06	6.79662e-06	6.11244e-06	6.20458e-06
	LysoPC(22:6(4Z,7Z,10Z,13Z,16Z,19Z))	0.00279876	0.00452023	0.00630795	0.0057477	0.0047017	0.00431291	0.00473154	0.00429817	0.00381805	0.00217048	0.0032485	0.00401901	0.00379538	0.00557162	0.00337808	0.00378741	0.00353421	0.00372622	0.0039769	0.00422869	0.00397359	0.00388792
	3-Aminopropionaldehyde	2.74197e-05	2.46858e-05	2.83112e-05	2.21041e-05	2.28338e-05	2.55712e-05	2.51543e-05	2.88261e-05	2.59525e-05	1.16099e-05	2.15786e-05	3.07804e-05	2.08493e-05	2.71454e-05	2.38951e-05	2.38297e-05	2.23816e-05	2.78424e-05	2.28514e-05	2.31732e-05	2.34718e-05	2.39441e-05
	Thiomorpholine 3-carboxylate	3.72704e-05	5.35568e-05	5.40056e-05	3.49946e-05	3.65145e-05	3.89101e-05	4.2542e-05	5.58654e-05	4.33861e-05	3.96479e-05	3.71406e-05	4.22167e-05	3.01367e-05	4.38195e-05	5.1805e-05	4.30023e-05	4.63308e-05	4.65395e-05	4.01518e-05	4.59073e-05	4.17972e-05	4.41453e-05
	LysoPC(24:0)	0.000244652	0.000225843	0.000210132	0.000276911	0.000290516	0.000154555	0.000233768	0.000269141	0.000222164	0.00027315	0.000211208	0.00023333	0.000237085	0.000295889	0.00027418	0.000252018	0.000245142	0.000204456	0.000178915	0.000194628	0.000203759	0.00020538
	LysoPC(22:1(13Z))	5.44508e-05	5.83401e-05	4.71015e-05	6.3897e-05	7.58881e-05	5.71948e-05	5.94787e-05	5.19982e-05	7.01314e-05	0.000125903	7.03509e-05	6.1901e-05	9.57349e-05	5.07567e-05	8.14444e-05	7.60275e-05	6.61776e-05	7.21495e-05	7.52856e-05	7.14912e-05	6.005e-05	6.90308e-05
	LysoPC(18:3(6Z,9Z,12Z))	0.000656033	0.000622363	0.00077164	0.000649839	0.000657331	0.000638867	0.000666012	0.000727919	0.000636506	0.000475934	0.000472899	0.000583228	0.000669298	0.000923938	0.000536824	0.000628318	0.000501093	0.000569199	0.000602922	0.000851973	0.00055682	0.000616401
	PC(22:5(7Z,10Z,13Z,16Z,19Z)/20:4(5Z,8Z,11Z,14Z))	1.76862e-08	8.27442e-05	1.81788e-08	3.19784e-07	2.17607e-06	7.73039e-05	2.70966e-05	2.23996e-07	1.73609e-08	3.26469e-07	6.10624e-05	1.78266e-08	1.72491e-08	1.71991e-08	1.54033e-06	7.90286e-06	4.09204e-05	2.73043e-05	5.36058e-05	4.49519e-05	3.70484e-05	4.07662e-05
	PC(22:5(7Z,10Z,13Z,16Z,19Z)/18:4(6Z,9Z,12Z,15Z))	1.76862e-08	0.000116877	1.81788e-08	1.81407e-08	1.42409e-06	0.000140516	4.31452e-05	1.74693e-08	1.73609e-08	1.77132e-08	8.24697e-05	1.78266e-08	1.72491e-08	3.03188e-07	5.34356e-07	1.04244e-05	4.98668e-05	2.87312e-05	4.51241e-05	4.13133e-05	2.74953e-05	3.85061e-05
	Linoleyl carnitine	0.00239705	0.00228228	0.00272176	0.00215505	0.00313984	0.00239984	0.00251597	0.00198711	0.00211288	0.00441493	0.00177957	0.001934	0.00365013	0.00202443	0.00228887	0.00252399	0.00201305	0.00203783	0.0019783	0.00204212	0.00202077	0.00201841
	Cholic acid	5.4337e-06	1.13081e-05	2.5929e-06	5.74336e-07	1.1633e-05	5.4625e-06	6.16743e-06	5.25238e-07	6.13673e-07	8.75178e-07	4.64873e-07	1.83534e-06	2.15603e-06	4.21013e-07	3.02848e-06	1.23998e-06	4.53924e-06	4.53456e-06	4.41635e-06	4.27785e-06	4.47416e-06	4.44843e-06
	Decanoylcarnitine	2.28463e-05	3.01643e-05	2.57807e-05	2.76899e-05	1.82264e-05	3.27221e-05	2.62383e-05	2.6958e-05	1.78967e-05	8.2536e-06	1.58037e-05	2.32259e-05	7.88049e-06	3.09625e-05	2.11887e-05	1.90212e-05	1.60036e-05	1.66508e-05	1.97303e-05	2.21715e-05	2.0397e-05	1.89906e-05
	lysoPC(26:1(5Z))	1.08459e-05	8.24853e-06	5.88184e-06	1.27376e-05	9.61497e-06	5.58994e-06	8.8198e-06	1.31673e-05	8.65684e-06	1.38461e-05	1.01249e-05	1.21069e-05	1.32789e-05	1.18432e-05	1.09408e-05	1.17456e-05	9.78242e-06	1.19382e-05	6.87366e-06	9.22601e-06	7.73449e-06	9.11096e-06
	7-Dehydrocholesterol	1.14617e-06	1.59137e-06	1.26665e-06	1.2679e-06	2.48965e-06	1.48544e-06	1.5412e-06	6.53902e-07	9.08198e-07	8.1591e-07	1.14976e-06	1.29567e-06	2.67575e-06	9.68375e-07	6.47824e-07	1.13942e-06	2.04027e-06	2.08332e-06	1.93579e-06	1.83428e-06	2.11427e-06	2.00159e-06
	PC(18:3(6Z,9Z,12Z)/15:0)	4.14921e-05	7.80637e-05	5.90747e-05	2.16917e-05	5.5392e-05	4.62221e-05	5.03227e-05	4.01692e-05	1.36718e-05	0.000109913	2.06146e-05	2.709e-05	4.1805e-05	1.10818e-05	9.39062e-05	4.47815e-05	3.75241e-05	3.63072e-05	3.17031e-05	4.19153e-05	2.75092e-05	3.49918e-05
	Stigmasta-4,6-dien-3-one	1.18559e-06	1.04915e-06	8.96423e-07	1.01132e-06	1.54968e-06	1.5161e-06	1.20138e-06	3.96153e-07	9.4587e-07	9.17129e-07	1.65236e-06	9.03982e-07	4.11845e-06	8.4206e-07	8.86216e-07	1.33278e-06	1.28499e-06	1.37161e-06	1.42084e-06	1.69722e-06	1.46088e-06	1.44711e-06
	PC(22:5(4Z,7Z,10Z,13Z,16Z)/18:2(9Z,12Z))	1.28455e-05	2.96663e-05	9.75285e-06	8.13832e-06	8.20055e-06	2.39019e-05	1.54176e-05	9.77311e-06	9.9207e-06	1.67281e-05	2.84041e-05	1.01565e-05	1.07497e-05	8.70189e-06	1.0259e-05	1.30866e-05	2.05545e-05	1.96778e-05	2.37352e-05	1.89829e-05	1.97474e-05	2.05396e-05
	Sterebin E	1.23234e-05	7.34917e-06	9.10317e-06	8.72715e-06	1.25786e-05	7.84466e-06	9.65437e-06	5.08422e-06	6.08625e-06	1.06059e-05	3.92273e-06	5.82822e-06	1.90165e-05	5.50563e-06	4.58305e-06	7.57907e-06	6.07755e-06	7.51479e-06	6.42396e-06	7.14869e-06	7.7237e-06	6.97774e-06
	DG(18:3(6Z,9Z,12Z)/20:3(5Z,8Z,11Z)/0:0)	4.9058e-05	1.76245e-05	3.91689e-05	5.2674e-05	4.59506e-05	3.11901e-05	3.92777e-05	6.78661e-05	4.24858e-05	2.38361e-05	3.08323e-05	3.66984e-05	2.82045e-05	5.5045e-05	5.6774e-05	4.27178e-05	3.35168e-05	4.51013e-05	3.28715e-05	2.87895e-05	2.91095e-05	3.38777e-05
	Cyclotetradecane	4.15779e-05	0.000137353	3.26393e-05	9.43389e-05	3.35694e-05	1.42269e-06	5.68168e-05	3.16359e-05	2.54461e-05	5.2461e-05	0.000403935	9.60959e-05	9.38832e-05	3.44796e-05	2.24503e-05	9.50484e-05	0.000172821	0.000178328	0.000158365	0.000161422	0.000171716	0.00016853
	Ergocalciferol	1.76862e-08	5.53108e-07	2.32478e-07	5.03481e-07	8.57477e-07	6.20049e-07	4.64047e-07	1.74693e-08	5.68547e-07	3.95732e-07	9.14045e-07	2.61169e-07	1.71372e-06	1.28946e-07	4.78135e-07	5.5972e-07	7.57404e-07	7.53969e-07	4.24262e-07	7.24749e-07	6.61096e-07	6.64296e-07
	Cyclovariegatin	1.54594e-06	1.40591e-06	1.54261e-06	1.3436e-06	1.09633e-06	2.48107e-06	1.56924e-06	1.05276e-06	6.96369e-06	6.65613e-08	2.9402e-06	8.40376e-07	8.59146e-07	3.89297e-07	6.95953e-06	2.50895e-06	1.90519e-06	1.5488e-06	1.68036e-06	1.94264e-06	1.96436e-06	1.80827e-06
	8-Hydroxyguanine	1.85179e-05	2.57388e-05	1.9265e-05	2.08339e-05	2.11132e-05	2.16702e-05	2.11898e-05	3.14398e-05	2.36234e-05	2.27853e-05	2.23679e-05	1.83625e-05	2.35306e-05	2.25835e-05	2.36017e-05	2.35368e-05	2.82345e-05	2.55498e-05	2.63923e-05	2.2442e-05	2.67373e-05	2.58712e-05
	D-1-Amino-2-pyrrolidinecarboxylic acid	4.08317e-05	8.25699e-05	3.38454e-05	5.67655e-05	3.66157e-05	3.35966e-05	4.73708e-05	3.96295e-05	4.19011e-05	4.14055e-05	0.000167074	5.86866e-05	5.81417e-05	4.35937e-05	3.72176e-05	6.09562e-05	8.57438e-05	8.75566e-05	8.02977e-05	7.04915e-05	8.09016e-05	8.09982e-05
	4'-O-Methylequol	4.94305e-06	2.4986e-06	2.71113e-06	9.26834e-07	9.42272e-07	1.51646e-06	2.25639e-06	4.16703e-06	4.30856e-06	1.06755e-06	2.58336e-06	2.39055e-06	3.24035e-06	2.56231e-06	3.57758e-06	2.98716e-06	1.56503e-06	2.62755e-06	2.74475e-06	2.162e-06	2.11989e-06	2.24385e-06
	LysoPC(20:4(8Z,11Z,14Z,17Z))	4.85111e-05	7.84709e-05	0.000124838	0.000104604	8.91304e-05	6.14497e-05	8.45006e-05	5.38745e-06	5.634e-05	4.13886e-05	4.7535e-05	7.51459e-05	7.77242e-05	8.38614e-05	5.2891e-05	5.50342e-05	5.55119e-05	8.62881e-05	6.3922e-05	6.95263e-05	6.93039e-05	6.89105e-05
	TG(18:3(9Z,12Z,15Z)/18:1(11Z)/18:3(9Z,12Z,15Z))	9.8375e-06	3.55198e-06	1.81788e-08	5.245e-06	6.28205e-06	5.24537e-06	5.03001e-06	1.56498e-06	9.03501e-06	2.07747e-05	1.00934e-05	3.45509e-06	1.42005e-05	2.94588e-06	7.96237e-06	8.75398e-06	8.30068e-06	5.51939e-06	5.89575e-06	4.20032e-06	5.68186e-06	5.9196e-06
	2-(5-Methyl-2-furanyl)pyrrolidine	1.22784e-05	2.83407e-05	6.99655e-06	1.13612e-05	8.06038e-06	1.04847e-05	1.29203e-05	8.05411e-06	9.62131e-06	1.1305e-05	4.93137e-05	1.94532e-05	1.97701e-05	1.07167e-05	8.74084e-06	1.71219e-05	2.41507e-05	2.87468e-05	2.70697e-05	2.34121e-05	3.05895e-05	2.67938e-05
	3-beta-Hydroxy-4-beta-methyl-5-alpha-cholest-7-ene-4-alpha-carbaldehyde	0.00018376	0.000133376	6.90881e-05	0.000146291	0.000143283	9.71382e-05	0.000128823	8.923e-05	0.000135968	0.000467845	0.000177766	0.000164764	0.000128243	0.000115704	8.08535e-05	0.000170047	0.000153401	0.00011811	0.000127278	0.000144124	0.000100646	0.000128712
	LysoPC(24:1(15Z))	0.000116254	0.000111296	9.57868e-05	0.00010012	0.000115535	9.47623e-05	0.000105626	9.8542e-05	0.000135723	0.000171461	0.000128347	0.000109307	0.000141136	0.000118055	0.000122469	0.00012813	0.00013696	0.000128882	0.000113864	0.000126746	0.000112199	0.00012373
	PC(18:4(6Z,9Z,12Z,15Z)/15:0)	7.37369e-05	0.000116543	7.74301e-05	3.7676e-05	9.60984e-05	0.00010872	8.5034e-05	5.11622e-05	1.13274e-05	0.000169831	1.24153e-05	1.88473e-05	8.89861e-05	4.98007e-06	0.000132436	6.12483e-05	4.51421e-05	4.77256e-05	4.63494e-05	5.78052e-05	7.6368e-05	5.46781e-05
	MG(22:6(4Z,7Z,10Z,13Z,16Z,19Z)/0:0/0:0)	2.40157e-05	5.93232e-06	3.72901e-05	2.53971e-05	1.02625e-05	8.72832e-06	1.86044e-05	4.90785e-05	5.05824e-05	1.57383e-05	2.61514e-06	4.11421e-05	1.76629e-05	3.50249e-05	2.16209e-05	2.91831e-05	8.3398e-06	9.54633e-06	8.26529e-06	1.15941e-05	8.96314e-06	9.34173e-06
	(R)-2-Hydroxysterculic acid	0.000133257	4.40158e-05	8.5202e-05	8.22161e-05	0.000102118	7.34154e-05	8.6704e-05	6.70155e-05	0.000101227	6.83901e-05	8.19358e-05	0.000109498	0.000134425	0.000103635	0.000107478	9.67006e-05	7.1417e-05	7.22472e-05	6.79871e-05	5.95725e-05	5.45185e-05	6.51485e-05
	8,13-Abietadien-18-al	1.87569e-05	5.79892e-06	1.71175e-05	1.87491e-05	1.61547e-05	1.33195e-05	1.49828e-05	2.97666e-05	1.80531e-05	1.08539e-05	8.75397e-06	1.88047e-05	1.26295e-05	2.17771e-05	1.69501e-05	1.71986e-05	1.26508e-05	8.47157e-06	7.20578e-06	7.26977e-06	9.26667e-06	8.97291e-06
	PI(18:1(11Z)/18:3(6Z,9Z,12Z))	4.92266e-06	1.71859e-05	1.50552e-05	6.99501e-06	9.73055e-06	8.98882e-06	1.04797e-05	1.17207e-05	4.46843e-06	1.67443e-05	4.50228e-06	7.75613e-06	1.0429e-05	8.89711e-06	6.08375e-06	8.82522e-06	6.19129e-06	7.96365e-06	1.15025e-05	6.69732e-06	8.20738e-06	8.11242e-06
	PI(20:2(11Z,14Z)/18:2(9Z,12Z))	1.87084e-05	6.70212e-05	8.4597e-05	4.32343e-05	3.66801e-05	2.99026e-05	4.66906e-05	4.47599e-05	8.54469e-06	4.77696e-05	2.20408e-05	2.74524e-05	2.20312e-05	3.21219e-05	2.99308e-05	2.93314e-05	3.34175e-05	4.77362e-05	3.6605e-05	4.65979e-05	4.3642e-05	4.15997e-05
	DG(22:6(4Z,7Z,10Z,13Z,16Z,19Z)/16:1(9Z)/0:0)	3.09221e-05	1.0653e-05	1.83102e-05	2.43624e-05	2.68776e-05	1.87062e-05	2.16386e-05	2.73886e-05	2.70634e-05	1.4459e-05	1.91329e-05	2.16097e-05	2.53613e-05	2.14422e-05	3.50071e-05	2.3933e-05	2.1638e-05	2.09818e-05	1.66846e-05	2.11873e-05	1.69724e-05	1.94928e-05
	DG(20:5(5Z,8Z,11Z,14Z,17Z)/16:1(9Z)/0:0)	4.54291e-05	3.29737e-05	1.70039e-05	2.2683e-05	2.85182e-05	4.48169e-05	3.19041e-05	1.98343e-05	6.08277e-05	3.61708e-05	7.365e-05	2.17868e-05	5.47749e-05	2.15943e-05	3.13679e-05	4.00008e-05	4.18158e-05	5.44979e-05	5.47981e-05	4.22868e-05	4.4638e-05	4.76073e-05
	Cytidine monophosphate	6.75634e-06	2.15344e-06	2.74572e-06	1.60934e-06	6.48039e-07	1.54619e-06	2.57651e-06	3.59773e-06	2.66985e-06	2.11628e-07	3.63868e-06	3.38933e-06	1.28779e-06	2.45103e-06	1.37459e-06	2.32758e-06	2.35421e-06	2.83116e-06	2.19056e-06	2.14969e-06	2.34581e-06	2.37429e-06
	Calcidiol	1.39843e-05	6.73583e-06	1.10545e-05	1.02673e-05	1.55211e-05	7.47867e-06	1.08403e-05	5.1665e-06	1.32414e-05	1.47727e-05	2.75465e-05	9.35738e-06	3.53876e-05	4.61795e-06	1.13067e-05	1.51746e-05	2.96879e-05	2.55696e-05	2.51873e-05	1.91612e-05	2.26371e-05	2.44486e-05
	Thioguanine	2.17868e-05	1.65974e-05	2.12568e-05	1.99877e-05	2.31439e-05	2.59638e-05	2.14561e-05	2.33528e-05	1.66137e-05	1.54802e-05	1.88152e-05	1.46728e-05	1.91175e-05	2.11811e-05	2.24507e-05	1.89605e-05	2.11917e-05	2.65924e-05	2.07906e-05	2.15675e-05	1.9198e-05	2.1868e-05
	Elaidic carnitine	0.000290328	0.00019932	0.000298014	0.000238214	0.000322424	0.000283467	0.000271961	0.000165598	0.000238273	0.000360041	0.000254809	0.00018935	0.000432578	0.000143616	0.000132522	0.000239598	0.000279963	0.000289886	0.00026653	0.000283898	0.000282241	0.000280503
	3-O-Acetylepisamarcandin	2.78971e-06	8.42052e-06	2.90362e-07	2.31228e-06	7.46032e-06	1.37293e-05	5.83375e-06	9.39608e-06	5.52082e-06	8.82423e-06	3.55597e-05	4.51442e-06	4.16372e-06	4.79187e-06	6.91839e-06	9.96116e-06	1.30747e-05	1.61367e-05	1.58557e-05	1.45543e-05	1.66435e-05	1.5253e-05
	L-Proline	8.07322e-06	7.87998e-06	5.80484e-06	7.33035e-06	6.55514e-06	1.03012e-05	7.65746e-06	7.91953e-06	8.4821e-06	3.1955e-06	7.85668e-06	5.80448e-06	4.84847e-06	5.5739e-06	2.08002e-05	8.06011e-06	7.81158e-06	6.92225e-06	8.69079e-06	7.10318e-06	1.24862e-05	8.60281e-06
	Goyaglycoside c	3.44022e-06	4.12244e-06	1.88896e-06	1.67944e-06	3.57618e-06	1.77568e-06	2.74715e-06	3.12164e-06	2.62703e-06	1.66791e-06	1.34318e-06	1.71523e-06	1.52941e-06	1.97847e-06	1.95934e-06	1.99278e-06	1.64249e-06	1.5187e-06	1.88036e-06	2.06714e-06	1.68712e-06	1.75916e-06
	(6beta,22E)-6-Hydroxystigmasta-4,22-dien-3-one	3.96092e-05	3.154e-05	4.82932e-05	4.01333e-05	6.54441e-05	3.94459e-05	4.40776e-05	1.75202e-05	3.00476e-05	5.09829e-05	4.50358e-05	2.53196e-05	4.69518e-05	2.84288e-05	5.02852e-05	3.68215e-05	5.67839e-05	6.38919e-05	5.33529e-05	5.56645e-05	5.9337e-05	5.7806e-05
	Santene	3.88644e-05	8.22695e-05	3.05714e-05	4.18381e-05	3.46317e-05	3.69536e-05	4.41881e-05	2.88234e-05	3.57729e-05	3.5434e-05	0.000133095	4.86422e-05	4.3767e-05	3.28354e-05	3.41025e-05	4.90591e-05	6.18165e-05	5.88816e-05	5.98526e-05	6.18488e-05	6.39004e-05	6.126e-05
	Homodolichosterone	1.49634e-06	4.91767e-06	6.4979e-07	9.69293e-07	1.25223e-06	4.49366e-06	2.2965e-06	4.81219e-07	1.34653e-06	1.77132e-08	4.1103e-06	1.03083e-06	5.51911e-07	4.3303e-07	1.81591e-08	9.98712e-07	3.38916e-06	1.73253e-08	2.50909e-06	3.18029e-06	1.75877e-08	1.82269e-06

## Sheet: figure 6
figure 6 data
figure 6b	amylase				lipase				tnf-a				il-1b
	HTGP	Pad4-/-+HTGP	Tau+Pad4-/-+HTGP		HTGP	Pad4-/-+HTGP	Tau+Pad4-/-+HTGP		HTGP	Pad4-/-+HTGP	Tau+Pad4-/-+HTGP		HTGP	Pad4-/-+HTGP	Tau+Pad4-/-+HTGP
	6145.32	5896.5	5878.97		200.79	160.31	157.5		108.965	77.405	87.2675		233.99	219.765	184.415
	6543.14	6205.43	6200.5		195.64	152.43	181.4		128.69	91.2125	75.4325		242.525	230.5	154.33
	6351.86	6135.67	6102.4		177.26	146.9	139.85		110.938	103.047	85.295		259.595	211.23	167.175
	6434.83	6090.64	5987.5		175.44	154.93	142.24		136.58	101.075	114.882		307.96	196.92	227.09
	6540.6	5977.76	6132.43		165.33	167.87	165.32		136.58	91.2125	71.4875		273.82	162.865	239.68
figure 6c	histology scores			figure 6d	ly6g-ihc				figure 6e	trypsin activity
	HTGP	Pad4-/-+HTGP	Tau+Pad4-/-+HTGP		HTGP	Pad4-/-+HTGP	Tau+Pad4-/-+HTGP			HTGP	Pad4-/-+HTGP	Tau+Pad4-/-+HTGP
	5.5	2	3		17	12	15			279.56	265.78	233.56
	6	2	3.5		18	9	17			284.36	247.9	281.54
	6	3	2.5		32	6	7			301.61	270.45	269.76
	4.5	4	2		23	14	7			298.85	276.52	270.45
	3.5	2.5	2.5		26	11	10			309.45	240.67	258.9
figure 6f	cith3 mpo+ cells/field				figure 6g	cith3				figure 6h	cf-dna
	HTGP	Pad4-/-+HTGP	Tau+Pad4-/-+HTGP			HTGP	Pad4-/-+HTGP	Tau+Pad4-/-+HTGP			PMA	Tau+PMA
	20	2	2			73.21	45.32	50.4			1	0.874227
	15	2	1			67.65	33.47	44.32			1.01917	0.915797
	11	3	3			58.97	37.86	37.89			1.04257	0.82034
	10	1	2			60.43	49.86	37.6			1.08633	0.948666
	16	5	3			63.45	45.1	43.2			1.27753	0.960364
											1.19722	0.839366
figure 6i	ds-dna fold change
	HTGP	Pad4-/-+HTGP	Tau+Pad4-/-+HTGP
	1	0.477761	0.452274
	0.896552	0.546227	0.567716
	1.10887	0.474763	0.417291
	1.19005	0.509745	0.465767
	0.783108	0.48076	0.527736

## Sheet: figure 7
figure 7 data
figure 7b	serum NETs				serum taurine				figure 7c	sample	taurine	nets level		figure 7d	B.uniformis	taurine		figure 7e	cf-dna				figure 7g	nfkb protein changge			p65/pp65 fold change
	HC	HTGP_MAP	HTGP_SAP		HC	HTGP_MAP	HTGP_SAP			HC	158.96	3.5789			0.00260735	139.28			HC	HTGP	HTGP+Tau			PMA	TAU+PMA		PMA	PMA+Tau
	3.5789	7.7767	19.1319		139.28	160.43	149.335			HC	143.04	3.8809			0.00775157	143.04			103.66	214.3	182.31			1.1	0.8211		0.99353	0.92307
	3.8809	6.4781	15.3267		143.04	142.335	195.625			HC	141.16	3.0957			0.00065771	141.16			143.27	200.6	203.4			1	0.692		1.114	0.83419
	3.0957	9.3773	5.6023		141.16	145.625	124.81			HC	182.52	5.6023			0.00507376	345.14			139.3	223.59	165.41			0.97	0.89		1.01449	0.883047
	5.6023	6.4479	19.3835		182.52	224.71	161.33			HC	139.28	5.8741			0.0382176	182.52			155.8	249.19	198.01
	5.8741	8.8941	10.6155		345.14	151.03	125.57			HC	128	5.6627			0.00974819	128			140.68	215.3	198.2
	5.6627	5.6929	15.8703		128	135.52	134.555			HC	133.64	5.0587			0.00793949	133.64			154.4	244.39	175.4
	5.0587	3.5789	10.9779		133.64	154.555	98.43			HC	170.3	5.9949			0.0424223	426.45
	5.9949	5.6023	5.6627		170.3	160.43	149.315			HC	135.285	5.2701			0.0105703	170.3											figure 7g	nfkb protein changge
	5.2701	9.3471	9.4075		482.615	139.515	121.42			HC	232.45	4.3641			0.00460397	135.285		figure 7f	pma cf-dna fold change				figure 7h	nfkb mrna
	4.3641	15.1493	6.8103		426.45	191.42	103.475			HC	426.45	2.9749			0.00826835	327.75			PMA	PMA+HTGP	PMA+HC			PMA	PMA+Tau
	2.9749	5.4513	14.974		135.285	134.815	80.875			HC	229.05	4.5151			0.0313586	398.42			1.31576	1.1803	1.11939			1.00541	0.60711
	4.5151	4.2433			327.75	158.785				HC	327.75	3.8205			0.0540731	417.35			1.16606	1.24818	1.08091			0.9502	0.83531
	3.8205	5.3607			229.05	128.47				HC	178.055	3.4883			0.0104294	178.055			1.2403	1.21788	1.02364			0.8574	0.543185
	3.4883	6.0251			178.055	178.62				HC	398.42	4.5755			0.0298083	229.05			1.20727	1.14061	1.00515			0.971177	0.733272
	4.5755	8.3505			398.42	143.785				HC	417.35	4.4245			0.00692944	160.43			1.26061	1.18909	1.13273			1.14475	0.311537
	4.4245	7.6559			417.35	109.35				HC	320.565	4.0017			0.00699991	142.335			1.25758	1.27091	1.16939			1.23921	0.44846
	4.0017	8.8035			320.565	143.09				HC	482.615	2.9447			0.00552006	145.625
	2.9447	5.6627			232.45	168.43				HC	345.14	3.1863			0.00232547	195.625
	3.1863	13.5117			158.96	221.42				HC	199.435	3.0193			0.00155031	151.03							figure 7i	il-17a mrna
	3.0193				199.435					HTGP_MAP	160.43	7.7767			0.00065771	135.52								PMA	PMA+Tau
										HTGP_MAP	142.335	6.4781			0.00169125	154.555								2.01502	0.4671
										HTGP_MAP	145.625	9.3773			0.00110401	160.43								1.74684	0.30464
										HTGP_MAP	154.555	6.4479			0.00162078	139.515								0.881216	0.3431
										HTGP_MAP	135.52	8.8941			0.00241943	191.42								0.3701	0.20448
										HTGP_MAP	151.03	5.6929			0.00202011	134.815								0.44368	0.8486
										HTGP_MAP	224.71	3.5789			0.00932538	149.335								0.90748	0.204788
										HTGP_MAP	160.43	5.6023			0.0123321	224.71
										HTGP_MAP	191.42	9.3471			0.00209058	124.81
										HTGP_MAP	139.515	15.1493			0.00089261	161.33
										HTGP_MAP	134.815	5.4513			0.0027248	125.57
										HTGP_MAP	158.785	4.2433			0.0081509	134.555
										HTGP_MAP	195.625	5.3607			0.00314761	98.43
										HTGP_MAP	178.62	6.0251			0.00150334	149.315
										HTGP_MAP	128.47	8.3505			0.00155031	121.42
										HTGP_MAP	149.335	7.6559			0.00352344	103.475
										HTGP_MAP	143.09	8.8035			0.00660058	168.43
										HTGP_MAP	168.43	5.6627			0.00493282	109.35
										HTGP_MAP	149.315	13.5117			0.00392277	143.09
										HTGP_SAP	109.35	19.1319			0.00185568	80.875
										HTGP_SAP	161.33	15.3267
										HTGP_SAP	143.785	5.6023
										HTGP_SAP	98.43	19.3835
										HTGP_SAP	125.57	10.6155
										HTGP_SAP	134.555	15.8703
										HTGP_SAP	124.81	10.9779
										HTGP_SAP	221.42	5.6627
										HTGP_SAP	103.475	9.4075
										HTGP_SAP	121.42	6.8103
										HTGP_SAP	80.875	14.974

## Sheet: Supplementary figure 1
Supplemetary figure 1
	figure s1a	Taxonomy	HTG1	HTG2	HTG3	HTG4	HTG5	HTG6	HTG7	HTG8	HTGP1	HTGP2	HTGP3	HTGP4	HTGP5	HTGP6	HTGP7	HTGP8	HTGP9	HTGP10	HTGP11	HTGP12	HTGP13	HTGP14	HTGP15	HTGP16	HTGP17	HTGP18	HTGP19	HTGP20	HTGP21	HTGP22	HTGP23	HTGP24	HTGP25	HC1	HC2	HC3	HC4	HC5	HC6	HC7	HC8	HC9	HC10	HC11	HC12	HC13	HC14
		k__Bacteria;p__Firmicutes;	k__Bacteria;p__Firmicutes;	0.509513	0.204101	0.480598	0.722165	0.636921	0.710138	0.700531	0.480574	0.60366	0.643709	0.527271	0.525181	0.553274	0.747393	0.325519	0.310321	0.406018	0.343935	0.588391	0.660387	0.328502	0.65529	0.270154	0.526802	0.527412	0.320469	0.179179	0.851945	0.613196	0.505638	0.621371	0.300902	0.260876	0.738326	0.817885	0.909377	0.810909	0.593301	0.713098	0.915766	0.693907	0.32108	0.741097	0.446467	0.844193	0.668233
		k__Bacteria;p__Proteobacteria;	k__Bacteria;p__Proteobacteria;	0.173729	0.700695	0.356925	0.040637	0.156535	0.0455933	0.0343888	0.463403	0.116649	0.24697	0.0195903	0.381166	0.083811	0.0641032	0.2014	0.533426	0.51548	0.333787	0.256319	0.130626	0.522033	0.147209	0.232923	0.0697172	0.316405	0.153669	0.74051	0.0466739	0.0563046	0.0625294	0.0924316	0.475853	0.620901	0.0936766	0.0783849	0.0478249	0.0786198	0.0574791	0.124237	0.0144226	0.165015	0.0132247	0.0439491	0.0610025	0.0273184	0.0145871
		k__Bacteria;p__Bacteroidota;	k__Bacteria;p__Bacteroidota;	0.00939585	0.0674387	0.125693	0.207178	0.00916095	0.188622	0.186789	0.0405196	0.0910692	0.0574556	0.0549422	0.0555295	0.309147	0.0262379	0.0609556	0.032721	0.0540026	0.0830828	0.0937706	0.116462	0.0655125	0.117425	0.317955	0.0978343	0.0993376	0.0329324	0.0446303	0.0572207	0.142958	0.380602	0.199333	0.101757	0.0735225	0.101029	0.065536	0.00845626	0.058724	0.0942169	0.126985	0.0252044	0.106314	0.570939	0.201353	0.0345062	0.0544254	0.280184
		k__Bacteria;p__Verrucomicrobiota;	k__Bacteria;p__Verrucomicrobiota;	0.00063422	0.00490933	0.000986564	0.00176172	0.00822137	0.00162078	0.00159729	0.00183219	0.00190266	0.00063422	0.264822	0.00582543	0.000563751	0.00716433	0.00063422	0.000446303	0.0040637	0.212698	0.00166776	0.00147985	0.00155031	0.00190266	0.00761064	0.24852	0.00256037	0.474067	0.00140938	0.00260735	0.144179	0.0224326	0.00448652	0.00321808	0.00291271	0.00591938	0.00312412	0.00178521	0.00319459	0.217725	0.00199662	7.04689e-05	0.000140938	0.000211407	9.39585e-05	0	0	0.00324157
		k__Bacteria;p__Actinobacteriota;	k__Bacteria;p__Actinobacteriota;	0.300479	0.0133656	0.0139763	0.02154	0.0879686	0.0490698	0.067979	0.0105233	0.17589	0.031664	0.118106	0.0113455	0.0124025	0.15024	0.0363384	0.085972	0.00939585	0.0104294	0.021587	0.0550832	0.0255567	0.0198957	0.0414122	0.0346237	0.0174763	0.0167481	0.00387579	0.0126844	0.0333318	0.0123555	0.0520295	0.101334	0.00800996	0.049845	0.023842	0.0241238	0.0256272	0.0118857	0.0278352	0.0359626	0.0305365	0.0845156	0.0130602	0.454994	0.0693648	0.0189561
		k__Bacteria;p__Fusobacteriota;	k__Bacteria;p__Fusobacteriota;	0.000352344	0.00631871	0.00129193	0.000775157	0.0974114	0.000963074	0.00150334	0.000540261	0.00246641	0.0123555	0.000775157	0.00467443	0.0233957	0.00220802	0.360707	0.00239594	0.00305365	0.00300667	0.00899652	0.00833881	0.0341069	0.0120032	0.00126844	0.0036174	0.0138589	0.000164427	0.0210467	0.000822137	0.000775157	0.000798647	0.00420464	0.00115099	0.00368787	0.00291271	0.000493282	0	2.34896e-05	0	0.000540261	0	2.34896e-05	0.00063422	0.000117448	7.04689e-05	0	0
		k__Bacteria;p__unidentified_Bacteria;	k__Bacteria;p__unidentified_Bacteria;	0.00451001	0.000469792	0.00507376	0.0018087	0.0018087	0.000963074	0.00218453	0.00108052	0.0045335	0.00469792	0.00216104	0.00434558	0.0083623	0.000681199	0.00352344	0.00754017	0.00183219	0.00260735	0.00591938	0.00594287	0.0054261	0.00307714	0.061026	0.00754017	0.0106173	0.00063422	0.00194964	0.0095133	0.00286573	0.00479188	0.00782204	0.00401672	0.00563751	0.00303016	0.00603683	0.00606032	0.0109462	0.00871465	0.00415766	0.00305365	0.00140938	0.00267782	0	9.39585e-05	0.0031711	0.00909048
		k__Archaea;p__Euryarchaeota;	k__Archaea;p__Euryarchaeota;	0	0	0	0	0	0	0	0.000117448	0	0	0.000375834	2.34896e-05	0	4.69792e-05	7.04689e-05	2.34896e-05	0	4.69792e-05	4.69792e-05	0	0.000187917	0.0379357	0	0	4.69792e-05	0	0	0.000916095	0	0.00415766	0	2.34896e-05	0.00852673	9.39585e-05	0	0	2.34896e-05	0	0	0	0	0	0	0	0.000211407	0
		k__Bacteria;p__Desulfobacterota;	k__Bacteria;p__Desulfobacterota;	0.000258386	0.00152683	0.00173823	0.00115099	0.000187917	0.00105703	0.00145636	0.00063422	0.000399323	0.000211407	0.0101945	0.00105703	0.00185568	0.000704689	0.00274829	0.00185568	0.000963074	0.00855022	0.0107348	0.00490933	0.00732876	0.00164427	0.00347646	0.00286573	0.00194964	0.000469792	0.00063422	0.00108052	0.000728178	0.00227849	0.00476839	0.00192615	0.00194964	0.00122146	0.00183219	0.000399323	0.00199662	0.00152683	0.000164427	0.000140938	7.04689e-05	7.04689e-05	0	0	0.000140938	0.00404021
		k__Bacteria;p__Cyanobacteria;	k__Bacteria;p__Cyanobacteria;	2.34896e-05	0	7.04689e-05	4.69792e-05	0	9.39585e-05	0.000516772	0	4.69792e-05	7.04689e-05	2.34896e-05	0.000164427	4.69792e-05	4.69792e-05	0.000117448	0.0103119	0	2.34896e-05	4.69792e-05	0.000352344	7.04689e-05	0.000164427	0.000728178	4.69792e-05	2.34896e-05	0	4.69792e-05	0.00061073	0	2.34896e-05	2.34896e-05	0	0	4.69792e-05	2.34896e-05	0.000352344	0.000234896	0.00183219	0.000258386	4.69792e-05	0	0	0	2.34896e-05	0.000211407	0
		k__Bacteria;p__Chloroflexi;	k__Bacteria;p__Chloroflexi;	0	0	0	0	0	0	0	0	0	0	0	0	0	0	0	0	0	0	0.00227849	0.00321808	0	0	0.00803345	0	2.34896e-05	0	0	0	0	0	0.00244292	0.00230198	0	0	0	0.000328855	0.000845626	0.00258386	0	0.000234896	0	0.000916095	0	0	0	0
		k__Bacteria;p__Myxococcota;	k__Bacteria;p__Myxococcota;	0	0	4.69792e-05	0	0	0	0	0	0	0	0	0	0	0	0	0	0	0	2.34896e-05	0	0	0	0.00448652	0	0	0	0	0	0	0	4.69792e-05	7.04689e-05	0	0	0	0	0.000281875	0.000375834	0	0.000187917	0	0.000775157	0	0	0	0
		k__Bacteria;p__Acidobacteriota;	k__Bacteria;p__Acidobacteriota;	0	0	4.69792e-05	0	0	0	0	0	0	0	0	0	0	0	0	0	0	0	0.00115099	0.00230198	0	0	0.00420464	0	0	0	0	0	0	0	0.00133891	0.00124495	0	0	0	7.04689e-05	0.002255	0.00211407	0	0.00183219	2.34896e-05	0.0013624	0	0	0	0
		k__Bacteria;p__Deferribacteres;	k__Bacteria;p__Deferribacteres;	0	0	0	0	0	0	2.34896e-05	0	2.34896e-05	4.69792e-05	2.34896e-05	0.000328855	0.00352344	0.000164427	0.000845626	7.04689e-05	0.000681199	2.34896e-05	0	0	0.000422813	7.04689e-05	0.000493282	0.000211407	0.00415766	0.000164427	0.00063422	9.39585e-05	0.000493282	2.34896e-05	2.34896e-05	0	0.000516772	0.000117448	0	0	0	0	0	0	0	0	0	0	0	0
		k__Bacteria;p__Campilobacterota;	k__Bacteria;p__Campilobacterota;	0	0	7.04689e-05	0	0	0	0.00126844	0	0.00126844	0.000258386	0.000469792	0.000305365	0.000281875	0.000399323	0.000916095	0.000869116	0.00246641	0.000117448	0	0	0.00411068	0.000234896	0.000281875	0.000399323	0.000305365	0.000258386	0.000493282	0.00126844	0.00300667	0.000258386	2.34896e-05	0	0.00295969	0.000399323	0.000117448	0	0	0	0	0	0	0	0	0	0	0
		k__Bacteria;p__Bdellovibrionota;	k__Bacteria;p__Bdellovibrionota;	0	0	0	0	0	0	0	0	0	0	0	0	0	0	0	0	0	0	2.34896e-05	4.69792e-05	0.00058724	7.04689e-05	0.00319459	0	0	0	0	0	4.69792e-05	0	0	0	0.000798647	0.000117448	0	0	0.000681199	0	0	0	0	2.34896e-05	0	0	0	0
		k__Bacteria;p__Nitrospirota;	k__Bacteria;p__Nitrospirota;	0	0	0	0	0	0	0	0	0	0	0	0	0	0	0	0	0	0	0.000211407	0.000728178	0	0	0.00194964	0	0	0	0	0	0	0	0.000375834	0.000540261	0	0	0	4.69792e-05	0.000681199	0.000469792	0	0.00063422	0	0.000234896	0	0	0	0
		k__Bacteria;p__Elusimicrobiota;	k__Bacteria;p__Elusimicrobiota;	0	0	0	0	0	0	0	0	0	0	0	0	0	0	0	0	0	0	0	0	0	0	0	0	0	0	0	0	0	0	0	0	0	0	0	0	0	0.00162078	0	7.04689e-05	0	0	0	0	0	0
		k__Bacteria;p__Armatimonadota;	k__Bacteria;p__Armatimonadota;	0	0	0	0	0	0	0	0	0	0	0	0	0	0	0	0	0	0	0.000422813	0.00131542	0	0	0.000281875	0	0	0	0	0	0	0	0.000681199	0.000751668	0	0	0	0	0.000140938	0.000375834	0	4.69792e-05	0	4.69792e-05	0	0	0	0
	figure s1b	Firmicutes				figure s1c	Taxonomy	HTG1	HTG2	HTG3	HTG4	HTG5	HTG6	HTG7	HTG8	HTGP1	HTGP2	HTGP3	HTGP4	HTGP5	HTGP6	HTGP7	HTGP8	HTGP9	HTGP10	HTGP11	HTGP12	HTGP13	HTGP14	HTGP15	HTGP16	HTGP17	HTGP18	HTGP19	HTGP20	HTGP21	HTGP22	HTGP23	HTGP24	HTGP25	HC1	HC2	HC3	HC4	HC5	HC6	HC7	HC8	HC9
		HC	HTG	HTGP			k__Bacteria;p__Proteobacteria;c__Gammaproteobacteria;o__Enterobacterales;f__Enterobacteriaceae;	0.168749	0.536291	0.347083	0.0223151	0.150451	0.0218923	0.0252983	0.457131	0.111458	0.0172884	0.0150334	0.378347	0.0668515	0.0606267	0.196773	0.524429	0.506037	0.329348	0.228836	0.0853378	0.487151	0.0962839	0.0179931	0.0664051	0.314573	0.150615	0.738208	0.044137	0.0500799	0.0563281	0.0597106	0.449615	0.599361	0.0581133	0.066734	0.027154	0.0338955	0.0263084	0.0668984	0.00852673	0.155337	0.00923142
		0.738326	0.509513	0.60366			k__Bacteria;p__Firmicutes;c__Bacilli;o__Lactobacillales;f__Enterococcaceae;	0.00533214	0.00674152	0.0234661	0.0112046	0.00707037	0.00725829	0.00528516	0.00552006	0.00465094	0.330264	0.00556704	0.329184	0.106478	0.62278	0.014728	0.0869586	0.189209	0.0191206	0.0261439	0.0820492	0.0158555	0.0193554	0.00357042	0.0557878	0.0170535	0.040637	0.0614253	0.708282	0.0200132	0.137673	0.0439256	0.0392277	0.0225265	0.0171709	0.0143287	0.0515597	0.0311237	0.0194964	0.00110401	0.00281875	0.00032885	0.0002349
		0.817885	0.204101	0.643709			k__Bacteria;p__Firmicutes;c__Clostridia;o__Oscillospirales;f__Ruminococcaceae;	0.018087	0.0167481	0.122123	0.366321	0.172531	0.350395	0.297989	0.170347	0.0331439	0.0450766	0.0612609	0.0270131	0.247557	0.0144931	0.0238889	0.0213286	0.0319224	0.15576	0.123579	0.189561	0.0917035	0.186108	0.0289157	0.0459457	0.0519825	0.0168421	0.0161609	0.0231373	0.0626468	0.0844452	0.139152	0.0496101	0.0476839	0.267077	0.424269	0.554097	0.432702	0.111317	0.208282	0.20685	0.57418	0.0605327
		0.909377	0.480598	0.527271			k__Bacteria;p__Firmicutes;c__Clostridia;o__Lachnospirales;f__Lachnospiraceae;	0.112797	0.0420464	0.117119	0.160833	0.327328	0.194823	0.207014	0.0789486	0.163605	0.0530161	0.0527342	0.081462	0.107794	0.0444893	0.126703	0.0574321	0.0952034	0.0756601	0.166119	0.121817	0.107606	0.177722	0.122945	0.228178	0.342502	0.148313	0.0552241	0.0639857	0.285469	0.193484	0.272033	0.0796063	0.128065	0.308372	0.125247	0.159823	0.100254	0.128277	0.0773513	0.464672	0.091586	0.190008
		0.810909	0.722165	0.525181			k__Bacteria;p__Verrucomicrobiota;c__Verrucomicrobiae;o__Verrucomicrobiales;f__Akkermansiaceae;	0.00063422	0.00490933	0.00098656	0.00176172	0.00822137	0.00162078	0.00159729	0.00183219	0.00190266	0.00063422	0.264822	0.00582543	0.00056375	0.00716433	0.00063422	0.0004463	0.0040637	0.212698	0.00159729	0.00143287	0.00103354	0.00162078	0.00516772	0.24852	0.00256037	0.474067	0.00140938	0.00260735	0.144179	0.0224326	0.00448652	0.00321808	0.00220802	0.00549657	0.00312412	0.00178521	0.00232547	0.216997	0.00199662	2.35e-05	0.00014094	0
		0.593301	0.636921	0.553274			k__Bacteria;p__Bacteroidota;c__Bacteroidia;o__Bacteroidales;f__Bacteroidaceae;	0.00890257	0.0605093	0.0976463	0.1738	0.00735225	0.170723	0.165837	0.0279996	0.0733346	0.0488819	0.0401907	0.0155736	0.0160904	0.0116509	0.0200132	0.0124495	0.0278587	0.0480598	0.0607911	0.0638448	0.0307244	0.0320163	0.205722	0.0657944	0.0431739	0.0252044	0.0313351	0.0435967	0.0865357	0.339378	0.16936	0.0879451	0.0596636	0.0653011	0.0554355	0.00340599	0.0310298	0.0692474	0.0377713	0.0146575	0.0830593	0.440971
		0.713098	0.710138	0.747393			k__Bacteria;p__Actinobacteriota;c__Coriobacteriia;o__Coriobacteriales;f__Coriobacteriaceae;	0.00075167	0.00051677	0.00169125	0.00800996	0.0800056	0.00460397	0.014822	0.002255	0.00202011	0.00072818	0.00072818	0.00246641	0.00230198	0.00049328	0.0298318	0.00237245	0.00197313	0.00394626	0.00709386	0.0134126	0.00093958	0.0047449	0.0126139	0.0251104	0.00920793	0.00051677	0.00173823	0.00232547	0.0112985	0.00425162	0.00963074	0.002255	0.00072818	0.00765762	0.00155031	0.00721131	0.00413417	0.00286573	0.00514423	0.0179931	0.00241943	0.0130602
		0.915766	0.700531	0.325519			k__Bacteria;p__Fusobacteriota;c__Fusobacteriia;o__Fusobacteriales;f__Fusobacteriaceae;	0.00035234	0.0061073	0.0009161	0.00070469	0.0962839	0.00075167	0.00124495	0.00046979	0.002255	0.00699991	0.00063422	0.00467443	0.0233957	0.00220802	0.360707	0.00239594	0.00305365	0.00300667	0.00899652	0.00833881	0.0341069	0.0118858	0.00126844	0.0036174	0.0138589	0.00016443	0.0210467	0.00058724	0.00077516	0.00079865	0.00420464	0.00110401	0.00368787	0.00284224	0.00049328	0	2.35e-05	0	7.05e-05	0	2.35e-05	0.00063422
		0.693907	0.480574	0.310321			k__Bacteria;p__Firmicutes;c__Negativicutes;o__Veillonellales-Selenomonadales;f__Veillonellaceae;	0.293996	0.012567	0.0496571	0.0121676	0.020436	0.012426	0.0126844	0.088274	0.306821	0.0228789	0.0085972	0.00274829	0.00162078	0.00305365	0.00223151	0.0033825	0.00258386	0.00303016	0.00667105	0.00615428	0.0187917	0.0463215	0.00223151	0.0054261	0.00284224	0.00427511	0.00138589	0.00366438	0.00380532	0.00667105	0.00540261	0.00530865	0.0120032	0.0123086	0.162924	0.00131542	0.0307949	0.00122146	0.252607	0.00324157	0.0065536	0.0132246
		0.32108		0.406018			k__Bacteria;p__Actinobacteriota;c__Actinobacteria;o__Bifidobacteriales;f__Bifidobacteriaceae;	0.2986	0.0117448	0.00869116	0.011322	0.00526167	0.041788	0.0500094	0.00676501	0.172108	0.0123321	0.0840459	0.00162078	0.00286573	0.00103354	0.00206709	0.0523349	0.00206709	0.00246641	0.00613079	0.0298553	0.0187682	0.00892605	0.0063422	0.00472141	0.0042986	0.00239594	0.00110401	0.00462745	0.0183924	0.00307714	0.0341774	0.0945457	0.00394626	0.0383351	0.0208353	0.0110401	0.00838579	0.00241943	0.0204595	0.0139059	0.0256037	0.0655125
		0.741097		0.343935			k__Bacteria;p__Firmicutes;c__Bacilli;o__Erysipelotrichales;f__Erysipelotrichaceae;	0.00688246	0.0104999	0.0154797	0.0537208	0.0108052	0.0119092	0.0114629	0.00956027	0.00798647	0.0397679	0.276379	0.00284224	0.00514423	0.0013624	0.0145636	0.00775157	0.00436907	0.00279526	0.00559053	0.00310063	0.00171474	0.00312412	0.026097	0.00756366	0.00589589	0.00202011	0.00425162	0.00427511	0.00784553	0.0111576	0.0227145	0.00277177	0.00227849	0.00643616	0.00389928	0.00998309	0.00232547	0.00164427	0.00930189	0.00039932	0.00016443	7.05e-05
		0.446467		0.588391			k__Bacteria;p__Bacteroidota;c__Bacteroidia;o__Bacteroidales;f__Tannerellaceae;	0.0002349	0.00436907	0.0114159	0.0156676	0.00070469	0.0127784	0.00918444	0.00357042	0.00422813	0.00216104	0.00469792	0.0178286	0.273818	0.011228	0.0164192	0.0118388	0.0187917	0.0205769	0.0183689	0.0211407	0.0169595	0.0278587	0.0164897	0.0090435	0.0419525	0.00500329	0.00218453	0.00284224	0.0156676	0.0152917	0.0148689	0.00284224	0.00260735	0.00598985	0.002255	0.00061073	0.00166776	0.00108052	0.00580194	0.0018087	0.00147985	0.0587475
		0.844193		0.660387			k__Bacteria;p__Firmicutes;c__Clostridia;o__Oscillospirales;f__[Eubacterium]_coprostanoligenes_group;	0.0015738	0.00171474	0.0178756	0.00664756	0.00279526	0.00577845	0.0166307	0.00749319	0.00288922	0.00197313	0.00295969	0.0259325	0.0124495	0.00805694	0.0111811	0.0088321	0.0244762	0.0112985	0.132622	0.0325331	0.0302546	0.0853848	0.0020436	0.0857136	0.00298318	0.00216104	0.00209058	0.00227849	0.0208588	0.00530865	0.0253453	0.00699991	0.00688246	0.0183219	0.0083623	0.0340365	0.0455933	0.151485	0.0451001	0.160246	0.00079865	0.0160904
		0.668233		0.328502			k__Bacteria;p__Bacteroidota;c__Bacteroidia;o__Bacteroidales;f__Prevotellaceae;	7.05e-05	0.00046979	0.00303016	0.00465094	0.00018792	0.00230198	0.00270131	0.0049798	0.00307714	0.00295969	0.00143287	0.00265433	0.00133891	0.00042281	0.00650662	0.00178521	0.00187917	0.00162078	0.00077516	0.00063422	0.00093958	0.00958376	0.00420464	0.00535563	0.00216104	0.00054026	0.00218453	0.00396975	0.0353284	0.00354693	0.00122146	0.00063422	0.00110401	0.00817439	0.00359391	0.0004463	0.00575496	0.0156441	0.0773513	0.00234896	0.0076811	0.012379
		0.57418		0.65529			k__Bacteria;p__Firmicutes;c__Clostridia;o__Peptostreptococcales-Tissierellales;f__Peptostreptococcaceae;	0.00812741	0.00490933	0.0297379	0.00826835	0.00683548	0.0198487	0.0315466	0.0224796	0.0178521	0.0100771	0.00808043	0.00552006	0.00979517	0.00502678	0.0857841	0.00946632	0.0193789	0.00422813	0.014681	0.0167716	0.0099596	0.0126139	0.00143287	0.0144696	0.0300197	0.0107348	0.0152448	0.00988913	0.163629	0.0128958	0.041835	0.0183454	0.015832	0.0398149	0.0174293	0.00258386	0.0136945	0.00239594	0.00187917	0.00164427	0.00194964	0.00514423
		0.527553		0.270154			k__Bacteria;p__Proteobacteria;c__Gammaproteobacteria;o__Burkholderiales;f__Neisseriaceae;	0.00063422	0.00143287	0.00216104	0.00108052	0.00105703	0.00096307	0.00108052	0.00098656	0.00098656	0.139693	0.00065771	0	0	0	0	4.7e-05	0	0	0	2.35e-05	0	0	9.4e-05	0	0	0	0	0.00028188	0.00011745	4.7e-05	4.7e-05	7.05e-05	9.4e-05	0.00011745	4.7e-05	0	2.35e-05	0	0	0	0	0
		0.575918		0.526802			k__Bacteria;p__Actinobacteriota;c__Actinobacteria;o__Micrococcales;f__Micrococcaceae;	0.00032885	0.00025839	0.00110401	0.00077516	0.0004463	0.00105703	0.0006812	0.00035234	0.00046979	0.00631871	0.0120267	0.00399323	0.00472141	0.133867	0.00234896	0.0276473	0.00319459	0.00194964	0.00378183	0.00582543	0.00281875	0.00328855	0.0027248	0.00110401	0.0006812	0.00507376	9.4e-05	0.00286573	0.00046979	9.4e-05	0.00032885	0.00110401	0.00028188	0.0004463	9.4e-05	0.00079865	0.00288922	0.00117448	0.00011745	0.00039932	0.00011745	0.00032885
				0.527412			k__Bacteria;p__Firmicutes;c__Clostridia;o__Oscillospirales;f__Oscillospiraceae;	0.00079865	0.00173823	0.0102884	0.00707037	0.00185568	0.00312412	0.00885559	0.00436907	0.00239594	0.00246641	0.00580194	0.0103354	0.010171	0.00451001	0.00735225	0.0138119	0.0166307	0.0061073	0.0277412	0.120267	0.0151038	0.0450531	0.00523818	0.00660058	0.00342948	0.00056375	0.00122146	0.00660058	0.0119327	0.00481537	0.0102415	0.0126609	0.00528516	0.0117448	0.00958376	0.0185803	0.0369727	0.0936766	0.0179226	0.0131777	0.00239594	0.007916
				0.320469			k__Bacteria;p__Proteobacteria;c__Gammaproteobacteria;o__Burkholderiales;f__Comamonadaceae;	0.00072818	0.0923847	0.0018087	0.00162078	0.00119797	0.00176172	0.00183219	0.00145636	0.00089261	0.00122146	0.00079865	7.05e-05	0	0	0	0	0	0	0.00218453	0.00335902	0.00011745	0.00075167	0.0425867	0.00077516	2.35e-05	0	2.35e-05	4.7e-05	0	0.00037583	0.00244292	0.00211407	0.00039932	0.00065771	2.35e-05	0.00072818	0.00089261	0.00037583	4.7e-05	0.00016443	0	4.7e-05
				0.179179			k__Bacteria;p__Proteobacteria;c__Gammaproteobacteria;o__Pasteurellales;f__Pasteurellaceae;	0.00032885	0.00072818	0.00117448	0.00054026	0.00046979	0.0134126	0.00096307	0.0006812	0.00061073	0.086019	0.00054026	0.00049328	0.015785	0.00108052	0.0013624	0.00025839	0.00155031	0.00298318	0.00101005	0.00178521	0.00077516	0.0207178	0.00058724	0.00021141	0.00082214	0.00075167	0.00061073	0.00105703	0.00152683	0.00378183	0.00324157	0.00075167	0.00046979	0.00446303	0.0015738	0.00011745	0	0	0.0544254	4.7e-05	0.00862069	0.00016443
				0.851945			k__Bacteria;p__Bacteroidota;c__Bacteroidia;o__Bacteroidales;f__Rikenellaceae;	4.7e-05	0.00086912	0.00230198	0.00371136	0.00032885	0.00197313	0.00378183	0.00227849	0.00190266	0.00058724	0.00232547	0.00840928	0.00730527	0.00173823	0.00819788	0.00392277	0.00373485	0.00796298	0.00493282	0.00963074	0.00420464	0.0319459	0.0443014	0.00641267	0.00251339	0.00098656	0.00328855	0.00319459	0.00328855	0.0076811	0.00352344	0.00159729	0.0018087	0.0074697	0.00164427	0.00105703	0.00631871	0.0013624	0.00223151	0.00547308	0.0138119	0.0511369
				0.613196			k__Bacteria;p__Firmicutes;c__Bacilli;o__Lactobacillales;f__Streptococcaceae;	0.0231373	0.0292446	0.0165132	0.01703	0.0331908	0.0220567	0.0165132	0.0225265	0.023654	0.0705393	0.024852	0.0205534	0.0363619	0.0272714	0.0201541	0.0702105	0.010218	0.0468618	0.0314761	0.0255567	0.0116978	0.0525228	0.00657709	0.0332613	0.0505966	0.0217044	0.00981866	0.0104059	0.00923142	0.0124025	0.00803345	0.0132012	0.00354693	0.0188152	0.00404021	0.0159495	0.00660058	0.00105703	0.00227849	0.00058724	0.00178521	0.00082214
				0.505638			k__Bacteria;p__Firmicutes;c__Bacilli;o__Lactobacillales;f__Lactobacillaceae;	0.0291741	0.0479658	0.0505497	0.0442309	0.0404726	0.0345063	0.0267312	0.0304425	0.0230198	0.0303721	0.0295734	0.00138589	0.00375834	0.00079865	0.0070234	0.00159729	0.0009161	0.00523818	0.00084563	0.0222212	0.00335902	0.00335902	0.0296909	0.00422813	0.00627173	0.00246641	0.00502678	0.00451001	0.00354693	0.012379	0.00422813	0.0540496	0.00251339	0.00580194	0.0264963	0.0271775	0.0102415	0.00526167	0.00411068	0.00131542	0.00032885	0.00237245
				0.621371			k__Bacteria;p__Proteobacteria;c__Gammaproteobacteria;o__Xanthomonadales;f__Xanthomonadaceae;	0.00077516	0.0538382	0.00140938	0.0013624	0.00108052	0.00126844	0.00124495	0.0009161	0.00075167	0.00082214	0.00046979	2.35e-05	0	0	0	0	0	0	7.05e-05	0.00014094	4.7e-05	0.00011745	0.0070234	0.00028188	4.7e-05	2.35e-05	0	0	0	9.4e-05	4.7e-05	0.00016443	9.4e-05	4.7e-05	0	0	0.00014094	0	0	0	0	0.00030537
				0.300902			k__Bacteria;p__Firmicutes;c__Bacilli;o__Staphylococcales;f__Staphylococcaceae;	0.00032885	0.00056375	0.00037583	0.00028188	0.00065771	0.0002349	0.00011745	0.00025839	0.00021141	0.00042281	0.00042281	0.00037583	0.00018792	0.00483886	0.00011745	0.00014094	0.00016443	0.0009161	0.00014094	0.00108052	4.7e-05	0.00011745	0.00117448	0.00213756	0.00150334	0.0499624	0.00082214	0.00169125	0.00199662	0.00227849	0.00244292	0.00291271	0.00155031	0.00216104	0.00223151	4.7e-05	0.00014094	0	0	0	0	0
				0.260876			k__Bacteria;p__Firmicutes;c__Bacilli;o__Erysipelotrichales;f__Erysipelatoclostridiaceae;	0.00234896	0.00220802	0.00305365	0.00500329	0.0031711	0.00486235	0.0211407	0.0020436	0.00288922	0.00218453	0.0348821	0.0029362	0.00232547	0.00185568	0.00364089	0.00122146	0.00244292	0.00126844	0.0152448	0.00540261	0.00314761	0.00516772	0.00349995	0.0199897	0.00380532	0.0130602	0.00086912	0.00260735	0.00786902	0.0058724	0.0134126	0.00354693	0.0027248	0.00786902	0.00324157	0.00817439	0.00575496	0.0040637	0.0474021	0.0482242	0.00749319	0.00824486
							k__Bacteria;p__Firmicutes;c__Negativicutes;o__Acidaminococcales;f__Acidaminococcaceae;	0.00046979	0.00798647	0.00443954	0.00192615	0.0006812	0.00162078	0.00138589	0.00472141	0.00061073	0.00049328	0.00075167	0.00058724	0.00054026	0.00058724	0.00035234	0.00202011	0.00049328	0.00420464	0.00786902	0.0112046	0.00258386	0.00065771	0.00129193	0.00072818	2.35e-05	0.00016443	4.7e-05	0.00178521	0.00037583	0.00075167	0.00295969	0.00098656	0.00025839	0.00152683	0.00035234	0.00054026	0.00159729	0.00441605	0.00070469	0	0.00014094	0
							k__Archaea;p__Euryarchaeota;c__Methanobacteria;o__Methanobacteriales;f__Methanobacteriaceae;	0	0	0	0	0	0	0	0.00011745	0	0	0.00037583	2.35e-05	0	4.7e-05	7.05e-05	2.35e-05	0	4.7e-05	4.7e-05	0	0.00018792	0.0379357	0	0	4.7e-05	0	0	0.0009161	0	0.00415766	0	2.35e-05	0.00852673	9.4e-05	0	0	2.35e-05	0	0	0	0	0
							k__Bacteria;p__Firmicutes;c__Clostridia;o__Clostridiales;f__Clostridiaceae;	0.00105703	0.00129193	0.00490933	0.00187917	0.00162078	0.0323687	0.0165602	0.0198957	0.00357042	0.00378183	0.00126844	0.00382881	0.00117448	0.00439256	0.00171474	0.00530865	0.00227849	0.00110401	0.00326506	0.00359391	0.00850324	0.00307714	0.00025839	0.00638918	0.00117448	0.00434558	0.00075167	0.00150334	0.00253688	0.00190266	0.0042986	0.00277177	0.00392277	0.00460397	0.00594287	0.00333553	0.0153387	0.00218453	0.00439256	0.00307714	0.00021141	0.00159729
							k__Bacteria;p__Proteobacteria;c__Gammaproteobacteria;o__Burkholderiales;f__Rhodocyclaceae;	0	0	0	0	0	0	0	0	0	0	0	0	0	0	0	0	0	0	0.0015738	0.00241943	4.7e-05	0	0.0255802	0	0	0	0	0	0	0	0.0018087	0.0011275	0	4.7e-05	0	0	4.7e-05	0	0	0	0	0
		figure s1d	Escherichia-Shigella			Enterococcus			Faecalibacterium_prausnitzii			Bacteroides_uniformis			figure s1e	clinical data
			HC	HTGP		HC	HTGP		HC	HTGP		HC	HTGP			number	gender	age	BMI	drinking	smoking	hypertension	diabetes	SAP	organ failure	sepsis	IPN	WBC	Neutrophil	TG	CRP	PCT	ICU	SIRS	hospital stay	recurrence
			0.0980691	0.0524758		0.0171709	0.00465094		0.125904	0.0101475		0.00260735	0.00692944			1	1	30	28.7	1	1	2	2	1	1	1	1	12.3	9.7	9.37	231	0.5	1	2	32	1
			0.0139998	0.0584422		0.0143287	0.330264		0.0964484	0.00986564		0.00775157	0.00699991			2	1	17	23	2	2	2	2	2	2	2	2	12.1	8.2	4.7	77	0.17	2	2	5	2
			0.0124495	0.0186742		0.0515597	0.00556704		0.28406	0.0386404		0.00065771	0.00552006			3	1	41	34.6	2	2	2	1	2	2	2	2	9.55	8.08	13	50	0.28	2	2	9	1
			0.0245232	0.0163018		0.0311237	0.329184		0.207648	0.00540261		0.00507376	0.00232547			4	2	33	27.8	2	2	2	2	1	1	2	2	10.34	8.5	8.1	75.5	0.28	2	2	8	2
[truncated: 23 more rows]
[truncated: 7 more columns]

## Sheet: Supplementary figure 2
Supplemetary figure 2
[truncated: 18 more rows]

[truncated: 11 more sheets: Supplementary figure 3, Supplementary figure 4, Supplementary figure 5, Supplementary figure 6, Supplementary figure7, Supplementary figure 8, Supplementary figure 9, Supplementary figure 10, Supplementary figure 11, Supplementary table 1, Supplementary table 2]
